# Supplementary material for: Regulatory and disruptive variants in the CLCN2 gene are associated with modified skin color pattern phenotypes in the corn snake
Source: Genome Biol. 2025 Mar 26;26:73. doi: 10.1186/s13059-025-03539-0 (PMC11948899; doi:10.1186/s13059-025-03539-0)
Supplement: Supplementary file 2 — Additional file 2. Differential gene expression analyses between Motley and wild-type and between Motley and Stripe. [file 13059_2025_3539_MOESM2_ESM.xlsx]

## Sheet: Motley_WT
Twenty-two differentially expressed genes between Motley and wild-type embryonic skin
Gene	Genomic position			Bulk RNA-Seq DESeq2 differential expression analysis						Chromatophores				Fibroblasts #1				Fibroblasts #2				Neuroglial lineage				Skeletal muscle				Epidermal cells				Smooth muscle				Erythrocytes				Endothelial cells				Immune cells
-	Scaffold	start	end	baseMean	log2FoldChange	lfcSE	stat	pvalue	padj	Average Expression	Median Expression	Number of Expressing Cells	Percentage of Expressing Cells	Average Expression	Median Expression	Number of Expressing Cells	Percentage of Expressing Cells	Average Expression	Median Expression	Number of Expressing Cells	Percentage of Expressing Cells	Average Expression	Median Expression	Number of Expressing Cells	Percentage of Expressing Cells	Average Expression	Median Expression	Number of Expressing Cells	Percentage of Expressing Cells	Average Expression	Median Expression	Number of Expressing Cells	Percentage of Expressing Cells	Average Expression	Median Expression	Number of Expressing Cells	Percentage of Expressing Cells	Average Expression	Median Expression	Number of Expressing Cells	Percentage of Expressing Cells	Average Expression	Median Expression	Number of Expressing Cells	Percentage of Expressing Cells	Average Expression	Median Expression	Number of Expressing Cells	Percentage of Expressing Cells
PEX5L	NW_026844092.1	58270073	58494108	58.3665	2.6648	0.413291	6.44777	1.13506e-10	3.42924e-07	0.031746	0	8	8.24742	0.0119349	0	40	2.02122	0.0776792	0	100	9.81354	0	0	0	0	0.00609544	0	1	2	0.0381173	0	3	8.82353	0.0312998	0	1	3.7037	0	0	0	0	0	0	0	0	0	0	0	0
TF	NW_026844092.1	32065417	32093773	178.004	1.4628	0.261172	5.60089	2.1325e-08	3.57928e-05	0	0	0	0	0.000505336	0	2	0.101061	0.000921654	0	2	0.196271	0	0	0	0	0	0	0	0	0	0	0	0	0	0	0	0	0	0	0	0	0	0	0	0	1.37619	1.05512	3	50
LOC132709993(C2orf72-like)	NW_026844149.1	695690	703474	748.819	1.45443	0.258343	5.62986	1.80355e-08	3.40556e-05	0.0224101	0	8	8.24742	0.0969376	0	331	16.7256	0.0548791	0	135	13.2483	0.0798586	0	10	18.8679	0.0266983	0	4	8	0.10535	0	3	8.82353	0.0108671	0	1	3.7037	0	0	0	0	0.0412227	0	2	16.6667	0.0999363	0	1	16.6667
LOC117667077(uncharacterized)	NW_026844021.1	77618375	77626793	69.5783	1.33787	0.337148	3.9682	7.24181e-05	0.0497249	0	0	0	0	0.0020282	0	7	0.353714	0.00192005	0	4	0.392542	0	0	0	0	0	0	0	0	0	0	0	0	0	0	0	0	0	0	0	0	0.013589	0	1	8.33333	0	0	0	0
RASSF8	NW_026844068.1	1724836	1805488	230.518	1.02697	0.207704	4.94441	7.63749e-07	0.000769146	0.225269	0	40	41.2371	0.787027	0.774728	1535	77.5644	0.785084	0.741011	790	77.527	0.564738	0.554327	42	79.2453	0.0548152	0	6	12	0.0647361	0	4	11.7647	0.263962	0	10	37.037	0.0986305	0	2	15.3846	0.396468	0.374627	10	83.3333	0.0550541	0	1	16.6667
LOC117667067(MS4A8-like)	NW_026844021.1	77539841	77547870	429.02	0.806928	0.15258	5.28855	1.2329e-07	0.000155201	0.0997441	0	22	22.6804	0.0348998	0	130	6.56897	0.0443344	0	101	9.91168	0.0752651	0	11	20.7547	0.040674	0	5	10	0.0469722	0	3	8.82353	0.0977792	0	4	14.8148	0.0209031	0	1	7.69231	0.0442003	0	2	16.6667	0.369313	0.219048	3	50
MCCC1	NW_026844092.1	60095307	60125321	533.482	0.676464	0.102629	6.59138	4.35752e-11	1.64562e-07	0.0503503	0	13	13.4021	0.0649899	0	232	11.7231	0.0859465	0	184	18.0569	0.0363294	0	6	11.3208	0.0949791	0	11	22	0.169598	0	7	20.5882	0.0108671	0	1	3.7037	0	0	0	0	0.0342284	0	2	16.6667	0.0550541	0	1	16.6667
CAMK1D	NW_026844068.1	2127662	2302812	801.244	0.473825	0.113518	4.17401	2.99284e-05	0.0237946	0.832535	0.854938	74	76.2887	0.399922	0	903	45.6291	0.595826	0.561951	670	65.7507	0.108432	0	10	18.8679	0.162542	0	9	18	0.501074	0	11	32.3529	1.41273	1.56962	26	96.2963	0.100034	0	1	7.69231	0.219018	0.0907229	6	50	1.78439	2.01096	6	100
PGM5	NW_026844028.1	38126242	38187900	619.201	0.403419	0.100809	4.00183	6.28542e-05	0.0474738	0.00252405	0	1	1.03093	0.0171745	0	69	3.48661	0.0850436	0	146	14.3278	0.00936324	0	2	3.77358	0.145811	0	11	22	0.00444265	0	1	2.94118	0.0677161	0	3	11.1111	0	0	0	0	0.0835803	0	2	16.6667	0	0	0	0
MFN1	NW_026844092.1	57957462	57989817	857.778	-0.465278	0.117213	-3.9695	7.20248e-05	0.0497249	0.137554	0	29	29.8969	0.109459	0	371	18.7468	0.110689	0	229	22.473	0.170209	0	20	37.7358	0.151226	0	16	32	0.10403	0	5	14.7059	0.190927	0	9	33.3333	0.0209031	0	1	7.69231	0.224793	0.238157	8	66.6667	0.169384	0	2	33.3333
LOC117659653(CYP2J2-like)	NW_026844135.1	1599967	1626960	514.544	-0.621068	0.115482	-5.37806	7.52914e-08	0.000103396	0.0109508	0	3	3.09278	0.0165401	0	60	3.03183	0.0260572	0	51	5.00491	0.00591972	0	1	1.88679	0	0	0	0	0.326345	0	11	32.3529	0.0313307	0	1	3.7037	0.0159538	0	1	7.69231	0	0	0	0	0.0550541	0	1	16.6667
NIFK	NW_026844092.1	58089925	58097693	1009.52	-0.646337	0.119996	-5.38633	7.19094e-08	0.000103396	1.28556	1.37995	87	89.6907	1.37217	1.41671	1907	96.3618	1.34108	1.43952	948	93.0324	1.30488	1.39842	51	96.2264	1.41643	1.55018	47	94	1.30147	1.51764	27	79.4118	1.55832	1.46449	26	96.2963	0.902108	0.945622	10	76.9231	1.45348	1.4057	12	100	1.38647	1.48446	5	83.3333
LOC117659928(PSMD1-like)	NW_026844135.1	91444	120463	564.458	-0.72069	0.1525	-4.72585	2.29155e-06	0.00216351	0.0344024	0	7	7.21649	0.0230955	0	86	4.34563	0.0398725	0	92	9.02846	0.0267028	0	4	7.54717	0.0361892	0	2	4	0.00444265	0	1	2.94118	0.0248097	0	2	7.40741	0	0	0	0	0.0287095	0	2	16.6667	0.047474	0	1	16.6667
LOC117677390(uncharacterized	NW_026843966.1	27882161	27886680	389.381	-0.905655	0.206697	-4.38156	1.17835e-05	0.009889	0.191419	0	38	39.1753	0.1682	0	524	26.478	0.244941	0	417	40.9225	0.253137	0.233478	28	52.8302	0.337104	0.313838	27	54	0.122051	0	5	14.7059	0.167356	0	8	29.6296	0.0156056	0	1	7.69231	0.137527	0	5	41.6667	0.292673	0	2	33.3333
LOC132709910(LRCH3-like)	NW_026844135.1	84	43685	731.195	-0.919382	0.180967	-5.08038	3.76685e-07	0.000437708	0.094515	0	20	20.6186	0.0688019	0	246	12.4305	0.0714028	0	160	15.7017	0.503118	0.42884	40	75.4717	0.0531885	0	7	14	0.0639713	0	3	8.82353	0.118221	0	5	18.5185	0.0156056	0	1	7.69231	0.126488	0.0907229	6	50	0.309142	0.256767	3	50
LOC117659923(RPL35A-like)	NW_026844135.1	61519	68708	5514.47	-0.940064	0.150351	-6.25245	4.04062e-10	1.01729e-06	1.56079	1.63521	94	96.9072	2.06168	2.08926	1964	99.242	1.91535	1.99569	993	97.4485	2.03009	2.08409	52	98.1132	1.89428	2.03179	48	96	2.17774	2.26534	34	100	1.92341	1.98749	26	96.2963	0.546544	0.485196	7	53.8462	1.80824	1.82983	12	100	1.77281	1.95709	6	100
POLD4	NW_026844021.1	80087074	80103091	177.026	-0.978467	0.221112	-4.42521	9.63477e-06	0.00856134	0.118637	0	24	24.7423	0.0874582	0	307	15.5129	0.0697852	0	147	14.4259	0.0792558	0	11	20.7547	0.151708	0	12	24	0.0471147	0	2	5.88235	0.0998614	0	5	18.5185	0.617391	0.481031	8	61.5385	0.124553	0	5	41.6667	0.308322	0.36147	4	66.6667
CUNH2orf72	NW_026844135.1	81137	89074	1155.75	-1.16285	0.12699	-9.15706	5.3332e-20	8.05633e-16	0.0786802	0	16	16.4948	0.277163	0	809	40.8792	0.21883	0	378	37.0952	0.163572	0	17	32.0755	0.0827165	0	11	22	0.203031	0	8	23.5294	0.14951	0	8	29.6296	0.0678145	0	2	15.3846	0.013589	0	1	8.33333	0.249654	0.142422	3	50
CHRNG	NW_026844135.1	1379281	1416828	469.888	-1.24473	0.144412	-8.61933	6.73468e-18	5.0867e-14	0.00230899	0	1	1.03093	0.00415567	0	13	0.656897	0.0115689	0	29	2.84593	0	0	0	0	0.274621	0	16	32	0	0	0	0	0	0	0	0	0	0	0	0	0	0	0	0	0	0	0	0
LOC117678171(KCNMB2-like)	NW_026844092.1	57329367	57769752	64.2459	-1.40123	0.281849	-4.97157	6.6413e-07	0.000716596	0.0192498	0	3	3.09278	0.0648242	0	167	8.43861	0.0275277	0	48	4.7105	0.0106123	0	2	3.77358	0.101777	0	9	18	0.0617344	0	3	8.82353	0.0237421	0	2	7.40741	0	0	0	0	0.0206394	0	1	8.33333	0	0	0	0
LOC117667003(ryncolin-3-like)	NW_026844021.1	75074580	75083567	68.1078	-1.79457	0.302526	-5.93196	2.99333e-09	6.4596e-06	0	0	0	0	0	0	0	0	0	0	0	0	0	0	0	0	0	0	0	0	0	0	0	0	0	0	0	0	0	0	0	0	0	0	0	0	1.86833	1.80577	6	100
CLCN2	NW_026844092.1	62470959	62619563	86.9875	-2.31415	0.301843	-7.66674	1.76426e-14	8.88364e-11	0.834493	0.717435	65	67.0103	0.0128912	0	44	2.22335	0.0307765	0	58	5.69185	0.0167683	0	2	3.77358	0.0306649	0	4	8	0	0	0	0	0.0153964	0	1	3.7037	0	0	0	0	0.013589	0	1	8.33333	0.0963679	0	1	16.6667

## Sheet: Motley_Stripe
Twenty-one differentially expressed genes between Motley and Stripe embryonic skin
Gene	Genomic position			Bulk RNA-Seq DESeq2 differential expression analysis						Chromatophores				Fibroblasts #1				Fibroblasts #2				Neuroglial lineage				Skeletal muscle				Epidermal cells				Smooth muscle				Erythrocytes				Endothelial cells				Immune cells
-	Scaffold	start	end	baseMean	log2FoldChange	lfcSE	stat	pvalue	padj	Average Expression	Median Expression	Number of Expressing Cells	Percentage of Expressing Cells	Average Expression	Median Expression	Number of Expressing Cells	Percentage of Expressing Cells	Average Expression	Median Expression	Number of Expressing Cells	Percentage of Expressing Cells	Average Expression	Median Expression	Number of Expressing Cells	Percentage of Expressing Cells	Average Expression	Median Expression	Number of Expressing Cells	Percentage of Expressing Cells	Average Expression	Median Expression	Number of Expressing Cells	Percentage of Expressing Cells	Average Expression	Median Expression	Number of Expressing Cells	Percentage of Expressing Cells	Average Expression	Median Expression	Number of Expressing Cells	Percentage of Expressing Cells	Average Expression	Median Expression	Number of Expressing Cells	Percentage of Expressing Cells	Average Expression	Median Expression	Number of Expressing Cells	Percentage of Expressing Cells
LOC117679762(CYP2J5-like)	NW_026844092.1	63782019	63826209	21.3828	7.29352	1.04919	6.9516	3.61176e-12	3.06332e-08	0.005059	0	1	1.03093	0.001179	0	5	0.252653	0.002104	0	5	0.490677	0	0	0	0	0	0	0	0	0	0	0	0	0	0	0	0	0	0	0	0	0	0	3	25	0	0	0	0
NRN1L	NW_026844074.1	165864	178145	81.1191	2.65752	0.627684	4.23384	2.2973e-05	0.022729	0	0	0	0	0.00089242	0	3	0.151592	0.00581922	0	13	1.27576	0.0118665	0	2	3.77358	0.0453456	0	4	8	0	0	0	0	0	0	0	0	0	0	0	0	0	0	0	0	0	0	0	0
CLCN2	NW_026844092.1	62470959	62619563	68.922	1.63669	0.387575	4.22289	2.41185e-05	0.022729	0.834493	0.717435	65	67.0103	0.0128912	0	44	2.22335	0.0307765	0	58	5.69185	0.0167683	0	2	3.77358	0.0306649	0	4	8	0	0	0	0	0.0153964	0	1	3.7037	0	0	0	0	0.013589	0	1	8.33333	0.0963679	0	1	16.6667
LOC132710823(ZSCAN2-like)	NW_026843830.1	582752	585548	1136.61	-0.556157	0.135972	-4.09024	4.30922e-05	0.0365486	0.0780962	0	19	19.5876	0.0406256	0	144	7.2764	0.0338874	0	78	7.65456	0.0411154	0	7	13.2075	0.06278	0	7	14	0.105957	0	4	11.7647	0.0048581	0	1	3.7037	0	0	0	0	0.013589	0	1	8.33333	0	0	0	0
LOC117658950(ZNF850-like)	NW_026844161.1	1289647	1322023	323.302	-0.651619	0.142059	-4.58695	4.49771e-06	0.00953683	0.0240793	0	6	6.18557	0.0202688	0	74	3.73926	0.018057	0	44	4.31796	0.0471529	0	6	11.3208	0.036111	0	5	10	0.0580166	0	2	5.88235	0	0	0	0	0	0	0	0	0.0446085	0	2	16.6667	0	0	0	0
LOC117657651(ZNF585A-like)	NW_026844032.1	4340260	4372521	361.806	-0.765838	0.175464	-4.36464	1.27333e-05	0.0166151	0.102694	0	19	19.5876	0.048112	0	172	8.69126	0.0579526	0	129	12.6595	0.0710141	0	9	16.9811	0.0413591	0	5	10	0.0856279	0	2	5.88235	0.0241301	0	1	3.7037	0.0569655	0	1	7.69231	0.0590183	0	3	25	0.141861	0	1	16.6667
LOC117657994(ZNF91-like)	NW_026844032.1	3358802	3360342	1068.92	-0.801768	0.129804	-6.17674	6.54399e-10	3.70019e-06	0.104698	0	24	24.7423	0.0972777	0	337	17.0288	0.135962	0	262	25.7115	0.124337	0	14	26.4151	0.105753	0	10	20	0.0858937	0	3	8.82353	0.0818124	0	5	18.5185	0	0	0	0	0.0459498	0	2	16.6667	0	0	0	0
LOC117662580(ZFP2-like)	NW_026844032.1	2648958	2659379	290.909	-0.833575	0.186077	-4.47972	7.47399e-06	0.0122712	0.0519951	0	14	14.433	0.0251081	0	93	4.69934	0.0441604	0	96	9.421	0.0387984	0	6	11.3208	0.0452697	0	5	10	0.0480065	0	1	2.94118	0.0544201	0	3	11.1111	0.0304514	0	1	7.69231	0.0494908	0	2	16.6667	0	0	0	0
LOC132711711(ZNF202-like)	NW_026844032.1	3407155	3411929	211.131	-0.92469	0.218535	-4.2313	2.32343e-05	0.022729	0.0394231	0	8	8.24742	0.0238297	0	83	4.19404	0.0301889	0	75	7.36016	0	0	0	0	0.028472	0	3	6	0.00941092	0	1	2.94118	0.0048581	0	1	3.7037	0	0	0	0	0.0594264	0	3	25	0	0	0	0
LOC117667888(uncharacterized)	NW_026844046.1	1313486	1438019	399.457	-0.938295	0.216422	-4.33549	1.45439e-05	0.017622	0.0106552	0	3	3.09278	0.149699	0	434	21.9303	0.0246757	0	58	5.69185	0.0186451	0	2	3.77358	0	0	0	0	0.0170041	0	1	2.94118	0.044303	0	3	11.1111	0.0304514	0	1	7.69231	0.0568182	0	2	16.6667	1.28625	1.35481	5	83.3333
LOC117659966(ZSCAN2-like)	NW_026844161.1	527963	539440	201.575	-0.975815	0.218777	-4.46032	8.18361e-06	0.0122712	0.0863305	0	15	15.4639	0.0498584	0	173	8.74179	0.0469562	0	104	10.2061	0.0417091	0	5	9.43396	0.0408156	0	6	12	0.113557	0	4	11.7647	0.018884	0	1	3.7037	0	0	0	0	0	0	0	0	0	0	0	0
LOC132708974(ZSCAN2-like)	NW_026844161.1	283965	292803	143.933	-1.14695	0.273459	-4.19425	2.73779e-05	0.0244427	0.0684368	0	17	17.5258	0.0661889	0	226	11.4199	0.0668676	0	155	15.211	0.0558721	0	8	15.0943	0.0887374	0	10	20	0.0431302	0	3	8.82353	0.00915223	0	1	3.7037	0.0370024	0	1	7.69231	0.112571	0	5	41.6667	0.354311	0.38421	4	66.6667
LOC132712319(uncharacterized)	NW_026844046.1	3015581	3020379	295.07	-1.63331	0.354866	-4.60261	4.17231e-06	0.00953683	0.0663289	0	16	16.4948	0.136781	0	426	21.526	0.156135	0	278	27.2816	0.142222	0	14	26.4151	0.122195	0	10	20	0.124799	0	6	17.6471	0.165486	0	7	25.9259	0.130561	0	2	15.3846	0.124251	0	5	41.6667	0.475882	0.475814	5	83.3333
LOC117656577(uncharacterized)	NW_026843759.1	1034364	1188722	446.651	-1.74843	0.389601	-4.48774	7.19813e-06	0.0122712	0.00174128	0	1	1.03093	0.0113308	0	39	1.97069	0.0130208	0	31	3.0422	0.00719435	0	1	1.88679	0	0	0	0	0.00768766	0	1	2.94118	0.0265846	0	2	7.40741	0	0	0	0	0.0190534	0	1	8.33333	0	0	0	0
LOC117668284(MR1-like)	NW_026843759.1	982918	1002430	175.703	-2.14025	0.501712	-4.26589	1.99104e-05	0.022516	0.00551068	0	2	2.06186	0.00353088	0	14	0.707428	0.00917265	0	24	2.35525	0	0	0	0	0	0	0	0	0.00444265	0	1	2.94118	0	0	0	0	0	0	0	0	0	0	0	0	0	0	0	0
SPATA18	NW_026844029.1	6879790	6921813	76.9824	-2.18656	0.491619	-4.44766	8.68091e-06	0.0122712	0.0771731	0	17	17.5258	0.0448094	0	148	7.47852	0.0453754	0	86	8.43965	0.0381151	0	7	13.2075	0.0325211	0	4	8	0	0	0	0	0.0306542	0	2	7.40741	0.0156056	0	1	7.69231	0	0	0	0	0.047474	0	1	16.6667
LOC117657499(uncharacterized)	NW_026844046.1	3002643	3008779	56.2223	-3.20934	0.440561	-7.28466	3.22481e-13	5.47025e-09	0.0685536	0	14	14.433	0.0547617	0	194	9.80293	0.0529309	0	118	11.58	0.124655	0	14	26.4151	0.0334667	0	4	8	0.0716471	0	3	8.82353	0.130048	0	5	18.5185	0	0	0	0	0.14885	0.114321	6	50	0.519585	0.518857	6	100
LOC117663216(ZFP2-like)	NW_026843830.1	1741350	1753917	34.6851	-3.28354	0.560629	-5.85688	4.71634e-09	2.00008e-05	0.0170361	0	3	3.09278	0.0209516	0	75	3.78979	0.02596	0	59	5.78999	0	0	0	0	0.00300301	0	1	2	0.0754081	0	2	5.88235	0	0	0	0	0.0365087	0	2	15.3846	0.0190534	0	1	8.33333	0	0	0	0
CCDC17	NW_026844023.1	5614559	5627743	32.8044	-3.35958	0.837392	-4.01196	6.02179e-05	0.0486417	0.054183	0	13	13.4021	0.00749586	0	30	1.51592	0.0165975	0	40	3.92542	0.0249906	0	3	5.66038	0.0227738	0	2	4	0	0	0	0	0	0	0	0	0	0	0	0	0.0368491	0	2	16.6667	0.047474	0	1	16.6667
LOC117664130(selenoprotein Pb-like)	NW_026844027.1	46617753	46624827	14.5791	-4.32773	0.913064	-4.73979	2.13944e-06	0.00604856	0	0	0	0	0.000418307	0	2	0.101061	0.000389799	0	2	0.196271	0	0	0	0	0	0	0	0	0	0	0	0	0	0	0	0	0	0	0	0	0	0	0	0	0	0	0	0
LOC132710805(uncharacterized)	NW_026843830.1	129501	135375	13.8894	-7.65837	1.55329	-4.93043	8.20486e-07	0.00278358	0	0	0	0	0.000931588	0	3	0.151592	0.00152701	0	2	0.196271	0	0	0	0	0	0	0	0	0	0	0	0	0	0	0	0	0	0	0	0	0	0	0	0	0	0	0	0
