# Supplementary material for: Regulatory and disruptive variants in the CLCN2 gene are associated with modified skin color pattern phenotypes in the corn snake
Source: Genome Biol. 2025 Mar 26;26:73. doi: 10.1186/s13059-025-03539-0 (PMC11948899; doi:10.1186/s13059-025-03539-0)
Supplement: Supplementary file 3 — Additional file 3. Protein and transcript sequences of wild-type and Stripe CLCN2. [file 13059_2025_3539_MOESM3_ESM.fa]

>WT_CLCN2_protein
MAADGGLEQRALQYEQTLMYGRYTQDLGAFAKDEAARVRLQQERWKFSPKERLRPSEFLEYDHGRCACCRICTVRCQKFLISKVGEDWIFLILLGLLMALVSWAMDFAIATCLQAQKWMYGGLDTNVFLQYMAWITYPIVLITFSAGFTQILAPQAVGSGIPEMKTILRGVVLKEYLTLKTFVAKVIGLTCALGSGMPLGKEGPFVHIASMCAALLSKFLSVFGGIYENESRNIEMLAAACAVGVGCCFAAPIGGVLFSIEVTSTFFAVRNYWRGFFAATFSAFIFRVLAVWNKDEETITALFKTRFRLDFPFDLQELPAFAVIGIASGFGGALFVYFNRKIVQFMRKQKTINRFLMKKRLLFPALVTFLIATLTFPPGFGQFMAGQLTQKETLVTLFDNRTWAKQGLAEEFEFGGVSEAWKHPRANVFVTLVVFILMKFWMSALATTIPVPCGAFMPVFVIGAAFGRLMGESMAAWFPDGIHTDSNIYRIVPGGYAVVGAAALSGAVTHTVSTAVIVFELTGQISHILPVMIAVILANAVAQSLQPSLYDSIIRIKKLPYLPELGWGHQEKYNVRVEDIMVRDVRYITLNCRYRDLQDVLHSTKMKSLALVESAESMILLGSVDRTQIGALLHDQLSYVRRRQFMQEKTQLEHRVPEKSQENKEPHHVPDTGVRFQIGPEESPSFLPPQSEPRKPLKPALKRVPSTLSDNPSAGTTETAGMTLRNLFCANASTAESVEEENPGASEKHKSKRVRISVVEEFDPVSEMTPTEVMEWEERQLDQLVNFNNCKIDPAPFQLVERTSLHKTHTIFSLLGVDQAYVTSIGRLIGVVSLKELRKAIEGSVTAKGVKVRPPLASFRDSTTSSSDIEATEIHQLWDRRQRHSIPREFSPSESDDKCQ

>Stripe_CLCN2_protein
MAADGGLEQRALQYEQTLMYGRYTQDLGAFAKDEAARVRLQQERWKFSPKERLRPSEFLEYDHGRCACCRICTVRCQKFLISKVGEDWIFLILLGLLMALVSWAMDFAIATCLQAQKWMYGGLDTNVFLQYMAWITYPIVLITFSAGFTQILAPQAVGSGIPEMKTILRGVVLKEYLTLKTFVAKVIGLTCALGSGMPLGKEEHN

>WT_CLCN2_transcript
ATGGCGGCGGACGGCGGCCTGGAGCAGCGGGCGCTACAGTACGAGCAGACTTTGATGTAT
GGACGCTACACCCAGGACCTGGGAGCATTTGCCAAGGATGAAGCGGCTCGCGTCCGGCTG
CAGCAGGAGCGCTGGAAATTTTCCCCGAAGGAGCGGCTGCGTCCCTCCGAGTTTCTGGAG
TACGACCACGGTCGCTGTGCCTGTTGCCGTATCTGTACCGTGCGGTGCCAGAAGTTCCTC
ATCTCCAAAGTGGGCGAAGACTGGATCTTCCTCATCCTCTTGGGTCTGCTGATGGCCTTG
GTGAGCTGGGCCATGGACTTTGCCATAGCAACTTGCCTGCAAGCCCAAAAGTGGATGTAC
GGCGGGTTGGATACCAACGTTTTCTTGCAATACATGGCTTGGATTACCTATCCCATCGTG
CTCATCACCTTCTCAGCTGGATTCACTCAGATCTTAGCCCCGCAGGCGGTGGGCTCTGGC
ATCCCAGAAATGAAAACCATCCTGCGTGGGGTGGTGCTGAAGGAATACCTTACCCTCAAG
ACCTTTGTGGCCAAAGTCATTGGACTGACCTGTGCATTAGGCAGCGGGATGCCTTTGGGG
AAAGAGGGACCCTTTGTTCACATAGCCAGCATGTGTGCGGCCCTCCTCAGCAAGTTTCTT
TCAGTCTTTGGAGGCATTTATGAGaaTGAATCCCGTAATATTGAGATGTTGGCGGCGGCT
TGTGCGGTGGGCGTTGGGTGCTGCTTCGCTGCTCCCATTGGCGGTGTCCTTTTCAGCATC
GAAGTCACTTCCACCTTCTTTGCTGTCCGCAACTATTGGCGTGGTTTCTTCGCGGCCACC
TTCAGCGCGTTCATCTTCCGGGTCCTTGCGGTGTGGAACAAAGATGAAGAAACCATCACG
GCTCTTTTCAAAACCCGCTTCCGGCTCGACTTCCCCTTCGATCTGCAGGAGCTGCCGGCT
TTTGCAGTGATCGGGATCGCCAGCGGCTTCGGGGGAGCCCTCTTCGTCTACTTCAATCGC
AAGATTGTCCAATTCATGCGTAAACAAAAAACCATCAACCGGTTCCTGATGAAAAAGCGC
TTGCTGTTTCCTGCTCTTGTCACCTTCCTCATAGCAACGCTGACTTTCCCACCTGGTTTC
GGGCAATTCATGGCAGGCCAACTCACCCAGAAGGAAACCCTGGTTACCTTGTTTGATAAC
CGCACATGGGCCAAGCAGGGCTTGGCGGAAGAATTCGAGTTCGGTGGTGTCTCGGAAGCC
TGGAAACATCCCCGGGCCAATGTCTTTGTCACCTTGGTGGTTTTCATCCTTATGAAGttc
tggatgTCGGCTTTGGCGACCACCATCCCTGTGCCTTGCGGGGCGTTCATGCCCGTCTTT
GTCATTGGGGCGGCTTTTGGGAGGCTGATGGGTGAGAGCATGGCAGCTTGGTTCCCCGAT
GGCATTCACACGGACAGCAATATCTACCGCATTGTGCCAGGGGGTTACGCAGTGGTAGgT
GCAGCTGCCCTCTCTGGGGCCGTCACCCACACGGTCTCCACCGCCGTCATCGTCTTCGAG
CTGACCGGCCAGATCTCGCACATCCTGCCGGTTATGATTGCGGTGATCCTGGCTAATGCT
GTGGCCCAGAGTTTGCAGCCTTCCCTCTACGACAGCATCATCCGGATCAAGAAACTGCCC
TACCTGCCGGAGCTGGGTTGGGGACATCAGGAGAAGTACAACGTACGCGTGGAGGACATC
ATGGTGCGTGACGTGCGTTATATCACACTGAACTGTAGGTACCGCGATCTTCAGGATGTC
TTACACAGCACCAAGATGAAGAGCCTAGCTCTGGTGGAATCAGCCGAATCCATGATCTTG
CTAGGGTCCGTGGACCGTACTCAGATTGGCGCCCTCCTCCACGACCAGCTGAGCTACGTT
CGCCGCCGGCAGTTTATGCAGGAGAAAACCCAGCTGGAGCACCGGGTCCCTGAAAAGAGT
CAGGAAAACAAGGAACCGCACCACGTACCGGACACAGGAGTGCGCTTTCAGattggGCCA
GAGGaatccccctccttcctccctccgcaGAGCGAACCTCGTAAACCCCTGAAGCCGGCT
CTGAAACGGGTCCCCAGCACTTTATCAGACAATCCTTCAGCTGGGACAACCGAGACGGCA
GGGATGACCTTGAGGAACCTTTTTTGCGCCAACGCCTCAACAGCAGAGTCCGTGGAGGAG
GAGAATCCGGGGGCATCCGAAAAGCACAAGTCGAAACGCGTCCGTATTTCCGTGGTGGAG
GAATTTGATCCGGTTAGCGAGATGACTCCAACTGAGGTGATGGAATGGGAGGAGCGACAA
CTCGATCAGTTGGTCAACTTCAACAACTGCAAGATTGACCCGGCTCCCTTCCAACTGGTA
GAACGGACTTCTTTGCACAAGACACACACCATCTTCTCCCTTTTGGGAGTGGACCAAGCT
TACGTCACCAGCATCGGGCGCCTGATTGGCGTGGTGTCCCTCAAGGAgcTGCGCAAAGCC
ATTGAGGGTTCGGTCACCGCCAAAGGGGTGAAGGTGCGCCCCCCGCTGGCGAGCTTCCGG
GATAGCACAACCAGCAGCAGCGATATAGAGGCCACCGAAATCCACCAGCTGTGGGATCGG
CGGCAACGACACTCCATCCCTCGCGAGTTCAGCCCCTCCGAGAGCGACGACAAGTGCCAG
TGA

>Stripe_CLCN2_transcript
ATGGCGGCGGACGGCGGCCTGGAGCAGCGGGCGCTACAGTACGAGCAGACTTTGATGTAT
GGACGCTACACCCAGGACCTGGGAGCATTTGCCAAGGATGAAGCGGCTCGCGTCCGGCTG
CAGCAGGAGCGCTGGAAATTTTCCCCGAAGGAGCGGCTGCGTCCCTCCGAGTTTCTGGAG
TACGACCACGGTCGCTGTGCCTGTTGCCGTATCTGTACCGTGCGGTGCCAGAAGTTCCTC
ATCTCCAAAGTGGGCGAAGACTGGATCTTCCTCATCCTCTTGGGTCTGCTGATGGCCTTG
GTGAGCTGGGCCATGGACTTTGCCATAGCAACTTGCCTGCAAGCCCAAAAGTGGATGTAC
GGCGGGTTGGATACCAACGTTTTCTTGCAATACATGGCTTGGATTACCTATCCCATCGTG
CTCATCACCTTCTCAGCTGGATTCACTCAGATCTTAGCCCCGCAGGCGGTGGGCTCTGGC
ATCCCAGAAATGAAAACCATCCTGCGTGGGGTGGTGCTGAAGGAATACCTTACCCTCAAG
ACCTTTGTGGCCAAAGTCATTGGACTGACCTGTGCATTAGGCAGCGGGATGCCTTTGGGG
AAAGAGGAACACAATTAGACAGGCACTAATCTGGGAGGAGCAAGAACTTATATACAGAGA
AGGCGGGGCTAATGGCTCGTTCTGGGCATGCTCAGTCCTCATTTTTCTCCAGCAGTCGAT
GAGGGAGGTTCYTGTGTCTGCAGCTCCTGGGGTGAAGTCCCAGACGGCCTTCTGTTGCTC
TGCTTTGTTYCCGGAGGGCCTCTGGTGACTGAAGRATGCCTGGGGTGCTGCTCTGCTCAT
CGGGGAGTCTTCTCTGAGGTCGTCAGTAAGTGGAGCTTGAGGCGGGCCGCCATTGCCAAT
GGAGCCGGGTTGTTCAGGGAGCTGCTCTTCAGTAGGAACACAATTAGACAGGCACTAATC
TGGGAGGAGCAAGAACTTATATACAGAGAAGGCGGGGCTAATGGGACCCTTTGTTCACAT
AGCCAGCATGTGTGCGGCCCTCCTCAGCAAGTTTCTTTCAGTCTTTGGAGGCATTTATGA
GaaTGAATCCCGTAATATTGAGATGTTGGCGGCGGCTTGTGCGGTGGGCGTTGGGTGCTG
CTTCGCTGCTCCCATTGGCGGTGTCCTTTTCAGCATCGAAGTCACTTCCACCTTCTTTGC
TGTCCGCAACTATTGGCGTGGTTTCTTCGCGGCCACCTTCAGCGCGTTCATCTTCCGGGT
CCTTGCGGTGTGGAACAAAGATGAAGAAACCATCACGGCTCTTTTCAAAACCCGCTTCCG
GCTCGACTTCCCCTTCGATCTGCAGGAGCTGCCGGCTTTTGCAGTGATCGGGATCGCCAG
CGGCTTCGGGGGAGCCCTCTTCGTCTACTTCAATCGCAAGATTGTCCAATTCATGCGTAA
ACAAAAAACCATCAACCGGTTCCTGATGAAAAAGCGCTTGCTGTTTCCTGCTCTTGTCAC
CTTCCTCATAGCAACGCTGACTTTCCCACCTGGTTTCGGGCAATTCATGGCAGGCCAACT
CACCCAGAAGGAAACCCTGGTTACCTTGTTTGATAACCGCACATGGGCCAAGCAGGGCTT
GGCGGAAGAATTCGAGTTCGGTGGTGTCTCGGAAGCCTGGAAACATCCCCGGGCCAATGT
CTTTGTCACCTTGGTGGTTTTCATCCTTATGAAGttctggatgTCGGCTTTGGCGACCAC
CATCCCTGTGCCTTGCGGGGCGTTCATGCCCGTCTTTGTCATTGGGGCGGCTTTTGGGAG
GCTGATGGGTGAGAGCATGGCAGCTTGGTTCCCCGATGGCATTCACACGGACAGCAATAT
CTACCGCATTGTGCCAGGGGGTTACGCAGTGGTAGgTGCAGCTGCCCTCTCTGGGGCCGT
CACCCACACGGTCTCCACCGCCGTCATCGTCTTCGAGCTGACCGGCCAGATCTCGCACAT
CCTGCCGGTTATGATTGCGGTGATCCTGGCTAATGCTGTGGCCCAGAGTTTGCAGCCTTC
CCTCTACGACAGCATCATCCGGATCAAGAAACTGCCCTACCTGCCGGAGCTGGGTTGGGG
ACATCAGGAGAAGTACAACGTACGCGTGGAGGACATCATGGTGCGTGACGTGCGTTATAT
CACACTGAACTGTAGGTACCGCGATCTTCAGGATGTCTTACACAGCACCAAGATGAAGAG
CCTAGCTCTGGTGGAATCAGCCGAATCCATGATCTTGCTAGGGTCCGTGGACCGTACTCA
GATTGGCGCCCTCCTCCACGACCAGCTGAGCTACGTTCGCCGCCGGCAGTTTATGCAGGA
GAAAACCCAGCTGGAGCACCGGGTCCCTGAAAAGAGTCAGGAAAACAAGGAACCGCACCA
CGTACCGGACACAGGAGTGCGCTTTCAGattggGCCAGAGGaatccccctccttcctccc
tccgcaGAGCGAACCTCGTAAACCCCTGAAGCCGGCTCTGAAACGGGTCCCCAGCACTTT
ATCAGACAATCCTTCAGCTGGGACAACCGAGACGGCAGGGATGACCTTGAGGAACCTTTT
TTGCGCCAACGCCTCAACAGCAGAGTCCGTGGAGGAGGAGAATCCGGGGGCATCCGAAAA
GCACAAGTCGAAACGCGTCCGTATTTCCGTGGTGGAGGAATTTGATCCGGTTAGCGAGAT
GACTCCAACTGAGGTGATGGAATGGGAGGAGCGACAACTCGATCAGTTGGTCAACTTCAA
CAACTGCAAGATTGACCCGGCTCCCTTCCAACTGGTAGAACGGACTTCTTTGCACAAGAC
ACACACCATCTTCTCCCTTTTGGGAGTGGACCAAGCTTACGTCACCAGCATCGGGCGCCT
GATTGGCGTGGTGTCCCTCAAGGAgcTGCGCAAAGCCATTGAGGGTTCGGTCACCGCCAA
AGGGGTGAAGGTGCGCCCCCCGCTGGCGAGCTTCCGGGATAGCACAACCAGCAGCAGCGA
TATAGAGGCCACCGAAATCCACCAGCTGTGGGATCGGCGGCAACGACACTCCATCCCTCG
CGAGTTCAGCCCCTCCGAGAGCGACGACAAGTGCCAGTGA
