# Supplementary material for: Regulatory and disruptive variants in the CLCN2 gene are associated with modified skin color pattern phenotypes in the corn snake
Source: Genome Biol. 2025 Mar 26;26:73. doi: 10.1186/s13059-025-03539-0 (PMC11948899; doi:10.1186/s13059-025-03539-0)
Supplement: Supplementary file 4 — Additional file 4. Genomic region harbouring CLCN2 in the corn snake genome. [file 13059_2025_3539_MOESM4_ESM.fa]

>CLCN2_genomic_DNA
gaggcagggagggaagcgCCGGTAGGGCTGCCCGGAGGGACCGCTTGAGAAGCCGGAGCAAGCGGCCAGGATGGCGGCGGACGGCGGCCTGGAGCAGCGGGCGCTACAGTACGAGCAGACTTTGGTGAGTGGCCTCTGCGCCTTCCCCGCCGCGGGACGGGCTCCTTCAAGCGGTGCCTGCgcggaaaggaaaagagggactCTGATCATGTGCAGAGAGTGCCTGGCCTCCAGCCCCCTCGCTCTCCGTCGGGAAGAAGCCTCGCATCCCTTTCGCGCTGGGGAGGTTTTTTGTTTAAACCGGCGAGAGAGAGAGCCAGGAAAGGGGGAAAGCCGGCAGCCTCTGAGCATGTGAAAAGGGCTTTCGGTTTTGCACAAGAGCGCAGGTTGCGCTGCGCTCTGCTGACTTCGGTCCAGGAGTTCCGCCGCTTCTCAATACTTTGAAGCAAGAGTTGTTAGTTACGGTCCCACCGGGcatttgcgggggggggggattatctATTGCTCTTACCAGCAAAAGGGGTGCTGGGATGTTCACCCCGTTTTTCCCAGCCCTCTCGCATCGAGCCCCTTTTTCCTCCatatcaatcagtcagtcagtcaatcaaccaatcagtcagtcagtcaatcagtcagtcagtcagtcagtcagtcaaccaaccaaccaaccagtcagtcagtcagtcagtcaaccAACCAGTCAGTCAACCaaccagtcagtcagtcagtcagtcagtcagtcaaccAAGCaaccagtcagtcagtcagtcagtcagtcagtcagtcagtcagtcagtcagtcagtcagtcaaccagtcagtcagtcagtcagtcagtcagtcagtcaaccaaccaaccaagcaaccagccagtcagtcagtcagtcagtcagtcaaccaaccaaccagtcagtcagtcagtcagtcagtcagtcaggcaggcaggcaggcagtcaaccaaccaaccaaccagtcagtcagtcagtcaatcaaccaaccaaccaacaaccagtcagtcagtcagtcagtcagtcagtcagtcaaccaaccagtcagtcagtcagtcagtcagtcagtcagtcagtcagtcaatcaatcagaatagagctggaagggaccttcgaggtcttctagtccaaccccctgctcagggaagagaccctatacaattcgagacaagtggctatccagtctcttcttaaaagccaccagtgatggagaacccccacaacttctgaaggcaactcatttatttcactgcttaattgtcctcgctgttaggtagttcctccttaattccaggttgtttctctcctttggttagtttccatccattgtttcttgttctgccttctgttgctttggaaaatgagTTGAACCTCCTCCCCCGGTCTTCTTTGGGGTAGCCCCTCaattactggaatattgctatcctgtctcccctggtccttcttttctctagactaaccatacccagctcctgcaaccgttcttcatacattttggtctccaggcctttgatcaacTTAGTCtctgattttatatattttatattttatttagataGTTGCATCTCTGATGCATCAGACGCAAGGCTTCCCGGCTAGAAATAGGTGCAAGAAGGAGAGAATTGAGACCTGCTTGTGAAAGTTTTACAGCTAGCTGGCGGGTGGATTGCTAAGGGCAAATCTGGGTTCACCCCTGTCAGATTTCATTGCCATCGCAGGCTGTCAGCACAGCGGTGCGAGACCCAACAGGTGCACTGAAGTCCTTTGTAGCTTCACCTGTTGGACAAGCCAGCTGTTTTGGTTTAATTGGACAGTAGGAATCTGCACAGACTTCTTTTTTGGCTTGCCCAGATACCAAGTGCAGCAGGCTAGGCTCTGCGTAGGTGCTGCTTGTAGCATTTGGACTCGGccaagcaaaaggagaaggggaaaatattttgagGTGCAGGCCAAGTAGGGTTTCCTAATCTCAATGAAAGTGTTGTACCGGCATCGGGGTGACCCTACTTCGATCCATCTTTAACTATAGAAGCACCTTGGGTGATTTTGGGGCTGCCTCTGGCGCAGGGCTGTTATTTGGGGGGAAGATGGGGGGGGCAGTAGTCTGTTGCTTTGAGCTCTTGAACAAAATGGCGGGGAGGATATAAACCTAATTCACAAAGAAACAAACTTCGTGGACTTCCAGAAGCATAGAATTCAACCTGCCAGAATTCCCAACAATAACCATATACATTAGGTAGATCGGTaggaaggtcttttttttttagatttttaaaatcctgcctttattattttgataaataactcaaggcggctaATATACCTAAATgttccttctttccccctcctATTTTATCCACAACAACAGTGgattgtgaggtgggttgggatttatttattttatttattattcatatttctatgccgcccactctccgaggactctgggcggcttacaccaaagacagtatactaaatagcatattgcccccaacaaccttgagctggtgagatttgatccgctgatctgctgaactaacagtcagctgaagtagctgcagtactgtaccctaaccactgcgccacctcggctcttcatatgatgagagagagagtgactggctcaaaatcgcccagctgtctttcatgcctaaggtgggactagaactcacagtctcctggtgattggcccaaagtcacctatctggctttcatgtctaaggcgggactagaactctcagtctcctagtgattgtcccaaagtcacccagacaaccttcgtgcctaaggtgggactagaactcatggtctcctggtgattggcccaaagtcacctatctggcttttatgcctaaagttggactagaactctcagtctcctagtgattggcccaggcaactttcgtgcctaaagtgggactagaactcacggtctccaggtgattggcccaaagtcacccagtcggctttcatgactaaagtaggactagaactcacagtctcctggtttttagcctgttGCTGAATTAGCACACCGTTTTTACGTTATAACCCAACCAATCCACTTTGAAATAGTCCAGAAATACGCAACTCATACATCATTAAAAAGAGCACAAATATAACAGTCTAGCCAACTTCACGTTAGATCTCTggttaaaatgacaataaagggcCCGACTGCATTGGTGAGGTTAGTGTGTTCACAGAGCTCATGTAACAATAGAGAAAATGTTTTTTCCTCCCGCTCTTATCTGTCTCTTTTGGATTTGGCAGGGTCTTCAGCTATCCCTTTCTTATACGGTGGGCACACTTGGTTTGGATAAGGGGGTCTCTGACGTTGAATTTGATGCCAGCCTTGGCAAACTGCGAGGGAAAGTACGGGTTGTGCAAAGGAATCCCAAAGAAGGGCATTTGCAGTAGGAAAAAGCTATAAAACAGTCACTCAGTCACCCTGATTATGTTATCTagctgggtaataaaacgtctgcaggGGGGAAACAAATCGAGCTCAAAGAACACCATGGACTCTTATTGAAAGCAATGGAAGAGCTTATCTGTAGCTCACATCGAATGATGGAGTCCATGGTGGTCTctgaagttgattttttttttttttgcctgcagacgtttcattacccaaccagataacatcatcagtgtgattGGGGGtgaggtttgctccctgtttaaaGACAGTAGCTTGCTCTGCCAGTGTTGGTAGAagtgtggggttttttcccccttgtacTTTTCCAGatgccaacacccagataagcagggattaataccagacaaacaatGAGGCAGAAAGCGATACcgtaatcaaggaactgccaaggaGAAAATCACATCTCCGTCAACACCAGCAGGGCAAGATAAATAGCGAGCATGCCCCACACTCtgtagcactgatggtgttccctagttgggtaatgaaatgtctgcaagcataTAACCAAGTTCaaacagcaccaaggactccagagaGTTTGAGCTAGGAGAGGGCCTAAAAAAAATCCTGTTGCTAAGTCAGGAAATTTTGGATAAATTGCAGCCAGAAAGATTTGCAGCAGAAATAAAGGTGTTTGGGATATGGTGGTTTTGGGCTTCCTTCTGAGGGGTACTCATGTTCTCACCACATGCTTAAATCCACTCAGCTGAAACCCTAAACCAggcgtctccaaacttggcaactttaagacttgtgaagtccacaagtcttaaagttgccaggtttggagaccccccccccaaacagatCAATTCCCATGTTTGGTTAGCTTTAATCTTAGTTTGTTTGTGTACCCCCACGAGTGGCTTAGCATGTTGTGCGAACCCACCCTCTTTAACTACTAGAGGATGCAGTGAATTATATAAACCCTGAAAGCGGGTGAAGTGCAGTGTGAGAACGCCACTAACTCGTGTCGTGGCACAAGGAGGAAGGCGAGGCGAATAGAATTTGCCAGGGTGCAAAAATGCAAAGCAGAAATCTTGCAGCCAAGAGTAGGGCATTTGGTCGAAAGCTTTTCAAGGAGCCTAAAGGAATCCTGTTAATTTACCTCAGAGAATGGCCGTTCCTTCCTTTTGAACAAGGCAGCTTACACAGGGTCGGGCGTAGAGAGAAGGGCAAGGAGACCACCAAGAGATCCCAAGGCTGAAGACTAGATtgagaaatcagaaaaaaaaaattatccaagaCAAGGAATCTCCAAACTGAACAACTTTTTAGACTTTTAAGAcacggctggctgaggaattctgggtgttgaagtccacaagtcttaaaagttgttcagtttggagacccctgtgcctagaacagaggtctgctgcaatcttaaacactcaaagagccagttagacccatttcccacagaaaagaaaacaccgggagccacaaaacccttcccgtgcctgactatttcttgagcggccacaaaactatttatttatttgtttgtttgtttgtttgctcgatttatatgccgcccttctccggagactcagggcggcttacaatgcattaagcaatagccttcatatttttgtatatacctgcttagtggtgttctttttttatacaaagtcagcttattgcccccacaatccgggtcctcattttacctacctcggaaggatggaaaaagctgagtcaaccttgagcctggtgagatttgaactcgcagtaattgcaggcagctggtgctacttaacagcactttagtctgctgcgccaccaaggctctagcatatgaagttgaattaaacgttctgctttttttctgaaacattacttttcttggatttacctTACCTACCgagggggttgaaaagctcaataaatcacatgccggcagagagccacagcagaggggtgaaagagccacatgcggctccagagccacaggttgctgacccctgtgccTAGAAGATGAGGATGTTAAACACTTCCATGCCATTGTCACAAGaaaacccctcccctcccttaccATTGCACCCTCTCCTTTTACAAGTTGGGGCTGTCCCACCATGTGGGCAGCAGGTGCCAGAGAGGCCATTTGAGGCACGAGCTGCCTGCCTGACTGGCCCAGTTCTCGTTAAATGCCCAACCTACTTTAAGGGTTGTTTTtctgaaaaagaggaggaggaggaggaggaggcgatgGCCACCTTGAACTCTTGAATGAAAAGCAGGTTATTAATCTACCACACACAATCTCGCCAGGGAGGTCAGTCAGGTGCCCAAATGTGTCTTTTAGGTGCTATCCAAGGCCTTCGTGGGAGGCAAGGAAGGGGACCTTGATGAGATAATGGAGGGAAGTCTTGCCTGGATCAAAGAGGGCTGGTATATTTTTAAACGTTTGAGCGATGAGATAACATCAGGcagacacctccctaattcaccgagatataaaaaaaggaaaaaaaaaaaaaaaaagcagagatttAGCACAATCAAAACTGCCAGGTTctttttacaggtaatcctcgacataCGACTGCAAgatgagcccaaaacttctgttgctaagcgagacacgcGTTAAGGACATTTTGCCCCATGTACGACCTCGCTTGTcaccgttgttcagtgaatctctgcagttgttgaggttgttaagtgaatctggcttcccctttgctggtcagaaggtcgtaaaaggggagcACATAATCCCTGGgcgctgcagccgtcataaatatgagacagttgccaatcgtctgaactttgatcacacGACCGTGGGGTtgtggcaaccgtcataagtgtgaaaaccggtcataggacagtttttccagtgccgttgcaactttgaacggtcactaaacgaatggttgtaaggtgaggactgcctatattttgTTCAGGTTGGACTTGCAGAGGCTCCCAGATTTAATCTGCTTTCTGAATGGACCCATTTTTCCAATTCATGTGGAACTGCGCTTAAATGAAAGGGACATAgggcggggaaaaaaaaaaatccagtttagaACTGATTAAACCTGGCGTGTTGCACTAATGCATCTTCTAACCGATTTTTTGTTTATAATACCTTGATTCAATTTCAACATCAAACACTGAAATAACAAACTAACGtaaaagagaaagggacaagCGATACTAAACCAAATGGAAAGTGACAAAAATATACCACAAAACGATTTatggttgttgttagttgcgaagtcgtgtccgacccatcgcgaccccatggacaacgttcctccaggccttcctgtcctctgccatcctctggagtccattgaagctcacgccgactgcttcagtgactccatccagccacctcgttctctgccgtccccttcttcttttgccctcaattgttcccagggtggatttgatttaaatcaagttgatttaaataacgatttaaatcacgatttaaatcatgatttaaatcactagtaaaaaggcttgatttaaatcaactcgatttaaatcataatttttaaagagcaactgtcatctctgctactcctttgacccactgttgactcaccgatagtcccagtgttgcagaatatacagcctcgtgctacataactaagctccgtttcatgctgaataaactgaattgtttatgtatcttaaatagaaaactatcttacgatggatttttaccccaaaagttttttattaaaataaattcgataaaaataaaaaaaatccgatttaaatcaaaaaaatctgattttttttattttttaaaaaaaatcattgatttttatccaccctgatcgttcccagcattaggctcttctccagggagtccttccttctcattaggtggccaaagtatttgagtttcatcttcaggatctggccttctaaagagcagtcagggtcgatctcctctaggactgaccggttggatcgccttgcagtccaagggattcgcaggagtcttctccagcaccatcattcaaaggcctcaattctttggcgctcagctttCCTTATgctccaactttcatagccatacattgcaactgggaaagccatcgccttgactatacacacttttgttggcagggtgatgtctctgctatAAAACGATTTATAGTAATGCATAAATACATCTGCTGGTTGTTTAACCTGGCTTgctcaaagttgttaagtgagcccagGTGCCGGACCTATCAGAAATGGCCAGTTTTTGTTACCCTTGGCTGACTCCACAGGAGAACAGCAAAAGTACTTTCATCCTGGTTGGAAGTGTCTTCCAAAGTGGGAAAATCCAGGCCGTGCCTTTCTCTTGAGAATTAAAAGGACGAGGAGAATAAATAAACGAACCGCTTGGCTTAATGATAGGGTCAGAGATGCTAGCCTCTCGCTGGGCAAAAGGCTCCCTGGGTACACGTTCGAAAGATCCCGCTAAGAGCTCGAAGCTAGCAgaccccaaataaataaataaaataaataaaacacgcTTTTGATTATTCGAAGGTTGGCACGGGCAGGAGAGGAAAGTAGGCAGGGTTGAGGAGTGCCCATCCAAGGccgggaaaaaaaaccacatatTGTTTCAGTTCTTGGGCAGAAGGACAAGAGCATCCGTCATTGCTGTCATCCTCATAATTGGAGTAACACCATTAAGTTCCCTTACTTGCAGCCAGCTGGAACGTTACATGTTGGGAAGCTGGGTAACAGGAAGGATTTGCGGTTCAGCCTAAAGtggaaaacttttatttattttttattttatttatttgtcaaacatgcaggagataacaggtataagcaTAAAcgtggacatgaacacaggaaatggatacaaatcaggggtgaaatgctcctggttcgtagccatttggacccgtttcccacagaaaagaaaacaccgggagccacaaaacctgggtaggcgtggccaactcgatgtcactcacttccaccagtcacatgacatcccccccccagcctacccagccggtcattagggcagagaaccagttgttaaaaaacaccgggaaccacaaaaaccttttgacatctctctctctcccctccctccgccctctttctgtatctctctgtctctaccctgcaggggtgaaatgctcccggttcggaccagattgcctgatccggtagcgatggcggcgggtggttcggagaaccggtagcaaaaatccctgcccccctccatgcccagctgagccgcacaatcatcagaggctttttttttaaacttttaaaagcatttttttctacaacctcttcggccgaaaaaatgcttaaaaaaaaaagcctctgatgatcacgcggctcagctgggatcgtcagagcctttttgaaagcatttttttacaacctcttcgctgaagaggttgtagaaaaaatggttttaaaagttaaaaaaaaaatggccatgcccaaccagtcacattactccctctcccaccaagccatgcccacagaactggtagtaacaaattttagatttcaccactaatACAAATatatggggacagtaggacagggacggtaggcacgctggtgctcttatgcatgccccttacagacctcttaggaatggggtgaggtcaacagtagacagtcttaaggttaaagttttgggggtttgggggtttggggaagaaaccccccgggccttgagtttggggaagaaacccccCTGTCCTATGGTCACTCCCAGAGATATTAAAACCTGAGagagaaaatacatataaaacaaTACGAGCCGGTTGGAAACGATCCAGATGGTTGCCATCACGTTTTTCGATACTTAGCACAATAAACTTTAACTTAGCGGCTTTGTTCACACAATCAAGCTCGTTTTATCTGATATGAGACCTACTTTGGAGGTTTGAGGCTTTGAGGGTTGTGTGCCAACCCAACCTCTTTAGTCGGTCCATCACAATGTTCCAGATCAGAAAATGGATTGTTTCAGTAATTAAACTTGTGGTTTTGAATTGTTCAATTGATCTGTGGCTCAGTCTAGCGGCCATctagttcctttctttctttctttctttctttctttctttctttctttctttcttttattagatttatatactgccctaatcccaaaggactcagggcggtgaacaggcacaaaataaaatacataaatacaaaagttaagaacataattaaaaccagattaaataatttagtccgagacaattaaaaatcccaataatttaaaacagattaaaatttgatttaaaagaattttaaaacaggggagaagattaggccaggccagcttgctggaataggagagtcttaagagcacggcggaaagtgcgcagatctgggatcctccgtatctctgggggaagctcgttccagatagtgggtgcccccacagagaaggccctccccctgggggccgtcagtcgacattgtttggctgatggcacccggaggagcccctctctatgagagagtaccggccggtgggaggctgcttgtggtagtaggcggtcccgtaattaaccaggtcctaagccatggagcgctctaaaggtggtaaccaaaaccttgaagtgcacccggaagaccaccgggagccagtgcagctcacgcaggagaggtgtcacacgggagcgccatgttgctcccataaccacccgcgcggccgcactctgcgccagttggagcctccgggtgctcctcaaggggagccccatgtagagagcgttacagtagaccaggcgggaagtgacgagggcatgagtgactgtgtgtagggagtcccgatccagaaaaggacgcaactggcgaatcaggcgaacctgatgaaaaatttcCATCTAGTTCGgtatttcttcccccctcccaactccgACTCCCCCAGACAGACATTATATCCCTCCCAACTCCCACCCCCCTCCACAGGCCTGTCCCTATCAATACAAGGGACTCTTGTTAGACAAACTTTAGCCCCTTTCATCTTATTTTGGTTTCAATCTGTTCAGCTGTGTAATTCTGTAGTCCTAGGCAAGTCTCTTTTCCACTTTCATGCTTTGCTTTTGAACCTTTCTGTCATGCTCCGTCTCTCCCTATCTCTGTGCTGCATGAGGATTCTCCCTAATAAatcttaaatcagtgtttttcaacctctgcGTCTTTTAAGattggatggacttcaactcccagagtttcttAGCCagcgtggaattctgggagttgaagtccacctatcttacaATTGCTGAAATTGAGAAATTCTGTCTTAGAAGCTCTCACTTCTGCTGAGTTTCTGCTTTTTCTGGTTGGTTCCCGTTCTCTGTGACCAGTTTTCTGGGGCCGTTTAAGTTAAATGCTGAACGTTTCTTGGCTTGAATTGCTCTAAGAGCAGATTATGAGGTTAAGAATCCATGCCAAGGAATGATtatggggttggattagaagtagGGACTCCCAGACTCAAATCTTCACTTGCTCCAAATTGTAGGATAAATAGTGTGCCAGTCTCTCTCATTTTGATGGTGTTTGTACAAAAACCAGGATTAGTTTGGACCGTGGTCTGTTACCTAAGCCAAAGTTGGTTGGATCTGCACAACACACTAAGCCAGGAATctccaaacgtggcaactttaagaattgtggacttcaattcccagaattcttcagccagccaagctgaggaattctgggagttgaagtccacgagtcttaatattgccaagattggagaaccCTGTACTAAGCCACGAACTATGATTTGTAAACTACTTCTTGAGTCAGCTCAATGgatgaatctcatttcacagtcTTTTAGTTTAGCGATCCTAGATGTGAGTTGTTGTATGCTAGCCTTGAATGTTGGGTAAAGAGAAAGAAACTCCACATTTGGAAAAACAGTATTTTGTTGGGTTTCATACTCTTATTGTACCTtatattgtaccttatgattcttgatgaacgtatcttcctttatgtacactgacagcatatgcaccaagacaaattccttgtgtgtccaatcacacttagccaataaaaaaattctattctattctattctattctattctattctattctattctattctattctattctactctaccctaccctaccctaccctaccctaccctaccctaccctactactctactctactctactctactctactctactctactctactctactctatctattctattctattctattctattctattctattctattctatctattctattctattccattccattccattccattccattccattccattccttgtcctattctattctattctattctactctaccctaccctaccctaccctaccctaccctaccctaccctactactctactcttactctactctactctactctactctactctactctactctactctattcttagcAAGTAAAGTTGGCTAGATTCACATTTCAGTCCGAACCCAATTAAAGGAACAAACTTTGCTGGGTTAAATGTTACGTTATATATAAACCATATTATGGCTTAGCTTTAGCAGGATAGCCGATTTCATCCAATGGATAAAACAAACATATTGCAGAACAAATAAACCTAGCAACTATGTTTGCCCAGCGTGCTGTGTTTGTGTAACGTTAATATTAGTTAGgggtgttttttttgttgttgttcagaccattttattaatttattacttTGTGGAAAACTGGATCCGGGACCCCACCTAAGTATATTGTGCGAATCCACTGATACTTTGTGGGCTGTTATTGCACTGGGAAAACTTGTCCATTAGAAGCACTGATGCATTTTTTGCTGTCAAAATATCGTTGCTGTGTTGTGGTCTTTTTAAgcaaagttattattttttttttgtaggctTTGTAAGACATACTTAGAAGTGGATTTGCCCTCTGGCTGTCCCATGCCAGTTTTGGAATGCTGATATAGGTTTTCTAAAAAGTTTGGTTGTGTGGTTGTGCGTGCATTTGTATATGCGCGGGGAGGGAGCATTTGCCTGTTGTCGAGAGAAAGCAAACATAAATGAAGCTGTTGTTTTCTCTGTCCCAGAGAGTCTAAATTCCAACATTGTCAAAATAAGAGGGAAGAATGTGTCTATGTTCACAAACGTTctcgtatttttttaaaaaaaagatggagaaCCGCTTGCAGAATTTCGAGGAATCAAATGGAAAGAATGTTTTATGCTCGCAAATTAAAACATGCCTCTCTAATTCCATTTCTCCACAATTAGCTTTCATCAGCCAACCTGGTTCTTTTCAAATGTGTGCaccggtggtgggttgctcccggtttgcaccggttcgcaagaaccggtaataaaaatttgtagtagttcggagaaccggtaataacattggctggccatacccccaaaccggtccccggcccggtcgccgctctcTTACCctacccacctcatcagaggctttttttttttttttacttttaaaagcattttttctacaacctcttcagccgaaaaaatgcttttaaaagtaaagaaaaaaaNNNNNNNNNNNNNNNNNNNNNNNNNNNNNNNNNNNNNNNNNNNNNNNNNNNNNNNNNNNNNNNNNNNNNNNNNNNNNNNNNNNNNNNNNNNNNNNNNNNNcccttaaggttgtagaaaaaatgcttttaaaagtaaaaaaaaaaaaagttggccaNNNNNNNNNNNNNNNNNNNNNNNNNNNNNNNNNNNNNNNNNNNNNNNNNNNNNNNNNNNNNNNNNNNNNNNNNNNNNNNNNNNNNNNNNNNNNNNNNNNNNNNNNNNNNNNNNNNNNNNNNNNNNNNNNNNNNNNNNNNNNNNNNNNNNNNNNNNNNNNNNNNNNNNNNNNNNNNNNNNNNNNNNNNNNNNNNNNNNNNNNNNNNNNNNNNNNNNNNNNNNNNNNNNNNNNNNNNNNNNNNNNNNNNNNNNNNNNNNNNNNNNNNNNNNNNNNNNNNNNNNNNNNNNNNNNNNNNNNNNNNNNNNNNNNNNNNNNNNNNNNNNNNNNNNNNNNNNNNNNNNNNNNNNNNNNNNNNNNNNNNNNNNNNNNNNNNNNNNNNNNNNNNNNNNNNNNNNNNNNNNNNNNNNNNNNNNNNNNNNNNNNNNNNNNNNNNNNNNNNNNNNNNNNNNNNNNNNNNNNNNNNNNNNNNNNNNNNNNNNNNNNNNNNNNNNNNNNNNNNNNNNNNNNNNNNNNNNNNNNNNNNNNNNNNNNNNNNNNNNNNNNNNNNNNNNNNNNNNNNNNNNNNNNNNNNNNNNNNNNNNNNNNNNNNNNNNNNNNNNNNNNNNNNNNNNNNNNNNNNNNNNNNNNNNNNNNNNNNNNNNNNNNNNNNNNNNNNNNNNNNNNNNNNNNNNNNNNNNNNNNNNNNNNNNNNNNNNNNNNNNNNNNNNNNNNNNNNNNNNNNNNNNNNNNNNNNNNNNNNNNNNNNNNNNNNNNNNNNNNNNNNNNNNNNNNNNNNNNNNNNNNNNNNNNNNNNNNNNNNNNNNNNNNNNNNNNNNNNNNNNNNNNNNNNNNNNNNNNNNNNNNNNNNNNNNNNNNNNNNNNNNNNNNNNNNNNNNNNNNNNNNNNNNNNNNNNNNNNNNNNNNNNNNNNNNNNNNNNNNNNNNNNNNNNNNNNNNNNNNNNNNNNNNNNNNNNNNNNNNNNNNNNNNNNNNNNNNNNNNNNNNNNNNNNNNNNNNNNNNNNNNNNNNNNNNNNNNNNNNNNNNNNNNNNNNNNNNNNNNNNNNNNNNNNNNNNNNNNNNNNNNNNNNNNNNNNNNNNNNNNNNNNNNNNNNNNNNNNNNNNNNNNNNNNNNNNNNNNNNNNNNNNNNNNNNNNNNNNNNNNNNNNNNNNNNNNNNNNNNNNNNNNNNNNNNNNNNNNNNNNNNNNNNNNNNNNNNNNNNNNNNNNNNNNNNNNNNNNNNNNNNNNNNNNNNNNNNNNNNNNNNNNNNNNNNNNNNNNNNNNNNNNNNNNNNNNNNNNNNNNNNNNNNNNNNNNNNNNNNNNNNNNNNNNNNNNNNNNNNNNNNNNNNNNNNNNNNNNNNNNNNNNNNNNNNNNNNNNNNNNNNNNNNNNNNNNNNNNNNNNNNNNNNNNNNNNNNNNNNNNNNNNNNNNNNNNNNNNNNNNNNNNNNNNNNNNNNNNNNNNNNNNNNNNNNNNNNNNNNNNNNNNNNNNNNNNNNNNNNNNNNNNNNNNNNNNNNNNNNNNNNNNNNNNNNNNNNNNNNNNNNNNNNNNNNNNNNNNNNNNNNNNNNNNNNNNNNNNNNNNNNNNNNNNNNNNNNNNNNNNNNNNNNNNNNNNNNNNNNNNNNNNNNNNNNNNNNNNNNNNNNNNNNNNNNNNNNNNNNNNNNNNNNNNNNNNNNNNNNNNNNNNNNNNNNNNNNNNNNNNNNNNNNNNNNNNNNNNNNNNNNNNNNNNNNNNNNNNNNNNNNNNNNNNNNNNNNNNNNNNNNNNNNNNNNNNNNNNNNNNNNNNNNNNNNNNNNNNNNNNNNNNNNNNNNNNNNNNNNNNNNNNNNNNNNNNNNNNNNNNNNNNNNNNNNNNNNNNNNNNNNNNNNNNNNNNNNNNNNNNNNNNNNNNNNNNNNNNNNNNNNNNNNNNNNNNNNNNNNNNNNNNNNNNNNNNNNNNNNNNNNNNNNNNNNNNNNNNNNNNNNNNNNNNNNNNNNNNNNNNNNNNNNNNNNNNNNNNNNNNNNNNNNNNNNNNNNNNNNNNNNNNNNNNNNNNNNNNNNNNNNNNNNNNNNNNNNNNNNNNNNNNNNNNNNNNNNNNNNNNNNNNNNNNNNNNNNNNNNNNNNNNNNNNNNNNNNNNNNNNNNNNNNNNNNNNNNNNNNNNNNNNNNNNNNNNNNNNNNNNNNNNNNNNNNNNNNNNNNNNNNNNNNNNNNNNNNNNNNNNNNNNNNNNNNNNNNNNNNNNNNNNNNNNNNNNNNNNNNNNNNNNNNNNNNNNNNNNNNNNNNNNNNNNNNNNNNNNNNNNNNNNNNNNNNNNNNNNNNNNNNNNNNNNNNNNNNNNNNNNNNNNNNNNNNNNNNNNNNNNNNNNNNNNNNNNNNNNNNNNNNNNNNNNNNNNNNNNNNNNNNNNNNNNNNNNNNNNNNNNNNNNNNNNNNNNNNNNNNNNNNNNNNNNNNNNNNNNNNNNNNNNNNNNNNNNNNNNNNNNNNNNNNNNNNNNNNNNNNNNNNNNNNNNNNNNNNNNNNNNNNNNNNNNNNNNNNNNNNNNNNNNNNNNNNNNNNNNNNNNNNNNNNNNNNNNNNNNNNNNNNNNNNNNNNNNNNNNNNNNNNNNNNNNNNNNNNNNNNNNNNNNNNNNNNNNNNNNNNNNNNNNNNNNNNNNNNNNNNNNNNNNNNNNNNNNNNNNNNNNNNNNNNNNNNNNNNNNNNNNNNNNNNNNNNNNNNNNNNNNNNNNNNNNNNNNNNNNNNNNNNNNNNNNNNNNNNNNNNNNNNNNNNNNNNNNNNNNNNNNNNNNNNNNNNNNNNNNNNNNNNNNNNNNNNNNNNNNNNNNNNNNNNNNNNNNNNNNNNNNNNNNNNNNNNNNNNNNNNNNNNNNNNNNNNNNNNNNNNNNNNNNNNNNNNNNNNNNNNNNNNNNNNNNNNNNNNNNNNNNNNNNNNNNNNNNNNNNNNNNNNNNNNNNNNNNNNNNNNNNNNNNNNNNNNNNNNNNNNNNNNNNNNNNNNNNNNNNNNNNNNNNNNNNNNNNNNNNNNNNNNNNNNNNNNNNNNNNNNNNNNNNNNNNNNNNNNNNNNNNNNNNNNNNNNNNNNNNNNNNNNNNNNNNNNNNNNNNNNNNNNNNNNNNNNNNNNNNNNNNNNNNNNNNNNNNNNNNNNNNNNNNNNNNNNNNNNNNNNNNNNNNNNNNNNNNNNNNNNNNNNNNNNNNNNNNNNNNNNNNNNNNNNNNNNNNNNNNNNNNNNNNNNNNNNNNNNNNNNNNNNNNNNNNNNNNNNNNNNNNNNNNNNNNNNNNNNNNNNNNNNNNNNNNNNNNNNNNNNNNNNNNNNNNNNNNNNNNNNNNNNNNNNNNNNNNNNNNNNNNNNNNNNNNNNNNNNNNNNNNNNNNNNNNNNNNNNNNNNNNNNNNNNNNNNNNNNNNNNNNNNNNNNNNNNNNNNNNNNNNNNNNNNNNNNNNNNNNNNNNNNNNNNNNNNNNNNNNNNNNNNNNNNNNNNNNNNNNNNNNNNNNNNNNNNNNNNNNNNNNNNNNNNNNNNNNNNNNNNNNNNNNNNNNNNNNNNNNNNNNNNNNNNNNNNNNNNNNNNNNNNNNNNNNNNNNNNNNNNNNNNNNNNNNNNNNNNNNNNNNNNNNNNNNNNNNNNNNNNNNNNNNNNNNNNNNNNNNNNNNNNNNNNNNNNNNNNNNNNNNNNNNNNNNNNNNNNNNNNNNNNNNNNNNNNNNNNNNNNNNNNNNNNNNNNNNNNNNNNNNNNNNNNNNNNNNNNNNNNNNNNNNNNNNNNNNNNNNNNNNNNNNNNNNNNNNNNNNNNNNNNNNNNNNNNNNNNNNNNNNNNNNNNNNNNNNNNNNNNNNNNNNNNNNNNNNNNNNNNNNNNNNNNNNNNNNNNNNNNNNNNNNNNNNNNNNNNNNNNNNNNNNNNNNNNNNNNNNNNNNNNNNNNNNNNNNNNNNNNNNNNNNNNNNNNNNNNNNNNNNNNNNNNNNNNNNNNNNNNNNNNNNNNNNNNNNNNNNNNNNNNNNNNNNNNNNNNNNNNNNNNNNNNNNNNNNNNNNNNNNNNNNNNNNNNNNNNNNNNNNNNNNNNNNNNNNNNNNNNNNNNNNNNNNNNNNNNNNNNNNNNNNNNNNNNNNNNNNNNNNNNNNNNNNNNNNNNNNNNNNNNNNNNNNNNNNNNNNNNNNNNNNNNNNNNNNNNNNNNNNNNNNNNNNNNNNNNNNNNNNNNNNNNNNNNNNNNNNNNNNNNNNNNNNNNNNNNNNNNNNNNNNNNNNNNNNNNNNNNNNNNNNNNNNNNNNNNNNNNNNNNNNNNNNNNNNNNNNNNNNNNNNNNNNNNNNNNNNNNNNNNNNNNNNNNNNNNNNNNNNNNNNNNNNNNNNNNNNNNNNNNNNNNNNNNNNNNNNNNNNNNNNNNNNNNNNNNNNNNNNNNNNNNNNNNNNNNNNNNNNNNNNNNNNNNNNNNNNNNNNNNNNNNNNNNNNNNNNNNNNNNNNNNNNNNNNNNNNNNNNNNNNNNNNNNNNNNNNNNNNNNNNNNNNNNNNNNNNNNNNNNNNNNNNNNNNNNNNNNNNNNNNNNNNNNNNNNNNNNNNNNNNNNNNNNNNNNNNNNNNNNNNNNNNNNNNNNNNNNNNNNNNNNNNNNNNNNNNNNNNNNNNNNNNNNNNNNNNNNNNNNNNNNNNNNNNNNNNNNNNNNNNNNNNNNNNNNNNNNNNNNNNNNNNNNNNNNNNNNNNNNNNNNNNNNNNNNNNNNNNNNNNNNNNNNNNNNNNNNNNNNNNNNNNNNNNNNNNNNNNNNNNNNNNNNNNNNNNNNNNNNNNNNNNNNNNNNNNNNNNNNNNNNNNNNNNNNNNNNNNNNNNNNNNNNNNNNNNNNNNNNNNNNNNNNNNNNNNNNNNNNNNNNNNNNNNNNNNNNNNNNNNNNNNNNNNNNNNNNNNNNNNNNNNNNNNNNNNNNNNNNNNNNNNNNNNNNNNNNNNNNNNNNNNNNNNNNNNNNNNNNNNNNNNNNNNNNNNNNNNNNNNNNNNNNNNNNNNNNNNNNNNNNNNNNNNNNNNNNNNNNNNNNNNNNNNNNNNNNNNNNNNNNNNNNNNNNNNNNNTAGAAGCTCTCACTTCTGCTGAGTTTCTGCTTTTTCTGGTTGGTTCCTGTTCTCCGTGACCAGTTTTCTGGGGCCGTTTAAGTTAAATGCTGAACGTTTCTTGGCTTGAATTGCTCTAAGAGCAGATTATGAGGTTAAGAATCCATGCCAAGGAATGATtatggggttggattagaagtagGGACTCCCAGACTCAAATCTTCACTTGCTCCAAATTGTAGGATAAATAGTGTGCCAGTCTCTCTCGTTTTGATTGTGTTTGTACAAAAACCAGGATTAGTTTGGACCATAGTCTGTTACCTAAGCCAAAGTTGGTTGGATCTGCACAACACACTAAGCCAGGAATctccaaacgtggcaactttaagaattgtggacttcaattcccagaattcttcagccagccaagctgaggaattctgggagttgaagtccacgagtcttaatattgccaagattggagaaccCTGTACTAAGCCACGAACTATGATTTGTAAACTACCTCTTGAGTCAGCTCAATGggtgaatctcatttcacagtcTTTTAGTTTAGAGATCCTAGATGTGAGTTGTTGTATGCTAGCCTTGAATGTTGGGTAAAGAGAAAGAAACTCCACATTCAGAAAAACAGTATTTCGTTGGGTTTCATACTCTTATTGTATCTtatattgtaccttatgattcttgatgaacgtatcttcctttatgtacactgagagcatatgcaccaagacaaattccttgtgtgtccaatcacacttggccaataaaaaagtctattctgttctattctattctattctattctattctattctattctattctattctattctattctattctattctattccttgtcctattctattctattctattctattctattctattctattctattctattctctattccattccattccattccattccattcattccttgtcctattctattctattctattctattctattctattctattctattctattctattctattctattccattccattccattccattccattccattccattccttgtcctattctattctattctattctattctattctattctattctattctattctactctactctaccctaccctaccctaccctaccctaccctaccctaccctaccctactctactctactctaccctaccctaccctaccctaccctaccctactactctactctactctactctactctactctaccctaccctaccctaccctaccctaccctaccctaccctactctactctactctaccctaccctaccctaccctaccctactctactctactctactctactctactctactctactctactctactctactctattcttagcAAGTAAAGTTGGCTAGATTCACATTTCAGTCCGAACCCAATTAAAGGAACAAACTTTGCTGGGTTAAATGTTACGCTATATATAAACCATATTATGGCTTAGCTTTAGCAGGATAGCCGATTTCATCCAATGGATAAAACAAACATATTGCAGAACAAATAAACCTAGCAACTATGTTTGCCCAGCGTGCTGTGTTTGTGTAACATTAATATTAGTTAGgggtgttttttttgttgttgttcagaccgttttattaatttattacttTGTGGAAAACTGGATCCGGGACCCCACCTAAGTATATTGTGCGAATCCACTGATACTTTGTGGGCTGTTATTGCACTGGGAAAACTTGTCCATTAGAAGCACTGATGCATTTTTTTACTGTCAAAATATCGTTGCTGTGTTGTGGTCTTTTTAAgcaaagttattattttttttttgtaggctTTGTAAGACATACTTAGAAGTGGATTTGCCCTCTGGCTGTCCCATGCCATTTTTGGAATGCTGATATAGGTTTTCTAAAAAGTTTGGTTGTGTGGTTGTGCGTGCATTTGTATATGCGCGGGGAGGGAGCATTTGCCTGTTGTCGAGAGAAAGCAAACATAAATGAAGCTGTTGTTTTCTCTGTCCCAGAGAGTCTAAATTCCAACATTGTCAAAATAAGAGGGAAGAATGTGTCTATGTTCACAAACGTTctcgtatttttttaaaaaaaagatggagaaCCGCTTGCAGAATTTCGAGGAATCAAATGGAAAGAATGTTTTATGCTCGCAAATTAAAACATGCCTATCTAATTCCATTTCCCCACAATTAGCTTTCATCAGCCAACCTGGTTCTTTTCAAATGTGTGCaccggtggtgggttgctcccggtttgcaccggttcgcaagaaccggtaataaaaatttgtagtagttcggagaaccggtaataacattggctggccatacccccaaaccggtccccggcccggtcgccgctctcTTACCctacccacctcatcagaggcttttttttttttttttcttttaaaagcattttttctacaacctcttttgccgaaaaaatgcttttaaaagtaaaaaaaaaaaaaatggccccgcccacccagccacattaacccccccccccaagccgtacccacaaaataagccacggctatagaactagtagtaaaaaattttagaacccactcctggtgtgCACTATCACAACACAACTGGTGTTATTTCCCCAGAGCGGCCCAGAATTTGGTGCTGCCTCTTTTAAGGGTACTTAgttgaatggggggggggttgtcattTGCCCTGTGTGATGTGAGGGTGCCGAAGAGATGATTAAGTTCATAAACCATAATTCAGGCTAACTAGGTTTAGCAGACTGGATGAATGCCAGGTTGCAGGTTTCTTTCTGATTGGGGGTAAAATGTGTGGTGTGAGTGCAGCTGCAGCTCACGAGAGctcataaattgaataaaattgtctatggagattctgtgacctcctaaaatggaacaaaattggttAGCCGGTCTTGATTTTGTCTGCAAGGTTCATCTCGTAAGTATCCAAAGCTGTGAGCGTAAAAAATGAAAACTCCCAATTTAGATTTTGAGCACGTTCTAAGAGAGAGATACTCTGCTGGTATGCAGCAACCCgtgtgattttttaatttttaattttttcatttttcttatagattgttttccctttccttttcaccGTTTTCCTTTCTCCCATGTTGGCAGCTTCCTTGTTCCATCTTATCTGCAAACACTTCCTGGAAGATTCAGAAACTTTGTGACCTCTTCGTTGTTCCTTACCTGAAGGTGTTGGCTAATGCTGGGTTTTGATTGCTTTATGGACTGCCTTTCCTTTTTTATGGTCTTTTGTCTAATCAGGATTAAATGAGTAGATTAAAGTCATTTaattttctctcactctctcttgctctctctgtgtgtatgtttctctctctctctctctctcattctctctctgcctccctcctctttctctctctctttctctctcttctctctctccctttctcttttttctctcttttctctttctctctctgttcctctgtgtgtttctctctctctctctctcattctccctctccctccctctccctccccctctctttctctctctgtttctctctcttattctctctgcctccctcctctttctctctctctcattctctctctcttctctctctccctttctctttttctctctttctctctttctctctgtgtttctttctctctctctcattctctctctgcctccctcctctttctctttctctctctctttctctctcttctctctccctttctctttttctctctctttctctctgtatgtgtttctttctctctctctctctctctcattctctctctctccctctccctctccctccccctctctttctctctctgtttctctttttctttctctctcttctctctctctttctctctctctttctctttctctttctctctctctttctttctctctctttctctctctctctgtgtttctctctctctcattcttccttcctccctccctccctccccctccccctctctttctctctgtttctctctttccctctctctctcccccgtcattctctctctcttcccctcattctccctctcttcctctctccctccctccctccctttttctctctctttctccccctctcattctctctcccccttctctttctcctccctctctccttctcgctctccttctctccctccctccctctccccctctctcatttctGGGTCATTTTGATTACATTGGCTTCTTCGAGATATCACAGACATCAAAACGCTATGTGGGTgacagatatacaggtagtcctctacttccaacagttcatttagtgaccatttgaagttacagcggcagtgaaaaaaagtaaccgacggttgcagtgtcccgaggtcacgtgatccccctttgcgacaagccaagtcaaggggaagcctgactcacttaacaaccgtgttactaatttaacaactgcagtaattcactgaacgactgtggccagaaaggtcgtaaaatggagcaaaactcacttaacagctgtcttgctgtTAGCAACAGAATTCTTGggcccagttgtggtcgtacgtcgaggactatctgtaattgtgTAGAATTTTTCCATGTTACGCGATAACTGAGATAGGACTCTGAATACTTTCTGCAATAAGGGATTCAGAGTTGTATGGTAGTTAAGGAGTTGGATTAGGAACAGGGGGATCTGGTTGTAGCCTCACCCCCTGAGCGGAACTCTCTATGCTGCCTTGCGTTCTCGAAGGAAAGCTAGACGAAATAAATAAGCTTTTAAGTCCATGTTTTTCGAGCTCGGCAACTTGAAGgcgtctggacttcaactcccagaattccccagcccataCGCTAAGTCTCATTAACAGGAGCCTCATTCTTGGCTGGAAAAGCAAATATTGGCTTCAGCGGCCCCTGAAAGCAGCCTTTCCCTAATCCTCCCCACCTTTCGGAATGTGTCAAACTTTCCGAAAAGATCTACAGTTTGACCCTTTTTTAGGATTGGAAGATTCCGTAATGGAAACTTCGGCACCTTTGTGGAAAACtcagcttcatcacttgagactttccagaaaagattgggctgccatttgtcagaaatggtatagggccgtgatggcgaacctatatctgtgggcacgcaagcgttgccctagctcagctccagcacgcgtgtgcgcgctggccagctgatttttgggccttctaggcccaccgtAAAATGGGAAACGAGCTGCTTagggtctccggagggcctccagggggtggggaaggcagttttcgccctccccaggctccaagaaaggctctggagcctggggagagcgaaaaacgggcccaccatgccatcgtgtgctaaaagcagggggagcatgggaggttgtgcacgcatgcacaggggggaggGGTGCATTGAatcatgggtgtgggcacatacgCATGTGACACCCCCTCCAgtgttccccctgcttttggcacgtggcggcaaaaaagttagccatcactagtataggtcctataccagtgatggctaacctttttgccattgtgtggcAGTAGCGGTGGGACTgggggggggtcgcgcacgcatgtgcccacacccataattctatgtgccccacccccccacatgtgcacgcaaccccccccgctcctccccccccgttcctggcacgtgatggcccagtaggcccgtttttctctctccccaggctccagagcctttctaggagtggggaagccagattcacttaacaaccgggttccttacttaacaattgccagtggttcacttaacgactgtggccagaaaggtcataaaatgaggcaaaattcactttaacaacgACCTCACTTAGCAAGCAAACTTTGGTCgttcagttgaggactacctttattaggAAAAGGAGGTTTAAAATAGTGACGCTTTATTCGCATTTAAAGGCCCTTTTGCAAGATTGACTTTACCCTGGGAAggtgactgtaattgagcccttCGTGGGTGTGCTGGAACTGGAGTCATTGTGTGCCCGAGCTACAGATTCTGCTGGTTGTTGGGAAATTTATCTGGGTTTCCTGGCCAGAACTGAAACTTTAATTGGCAATTGAAATGCGAAACTTCAGTTAGCAACTGAAGCTTGAAACTTACAATTAACAAGTTTTCCTCTCTGAGTTCCAGCCTTTGAGAATGATTTTAGCAATTTTTTTTGTGATCCTTATTTAACCCTGAGCTCGGGAGACCAGGATGTCCATGTTCTTCTGCCAAgatctttttgttagtttttcttGTGGAGATGACCAAACCTAACTTAGGGGGTtagagcggggggggggtgtcatgggAACATAGCTGCCTCCCCATCCTTCAGCTGTAGTAGTCCTTCTGGAGATACTTGAAGGACCTGACAACCTACTGATTATCTTCAATTCCCGATGGAGAGAACTGTGAATCATTGGTAGAACACATTTTCCATCTGAAGTTCTGTTCCTGATGTCTTTGTTTGTATGCCAAGATATGATCCACTGGGCGAGAACCAGTTTAGtctagttaaggcaccaggtaagaaactgagttctagtcccaccttaagcatgaaagctggctggttgaGTTTGGACCCATCACCAGGtgtctgtgaattctagtcctgccttaggcatgaaagctggcaggTTGACTttgtccaatcaccaggagactgtgagttctagtcccactttagacatgaaaccttgctgggtgattttgggccaatcactaggagactgtgagttctagtcccaccttaagcatgaaagctggctggatgattttggaccTGTCACTAGgtgtctgtgagttctagtcctgccttaggcatgaaagctgactgggtgactttgggccaatcattctctcttagcccatGACATCAGATTTGGTTGACAAGCTGGTCTATCAATTCTTATCACAATCAATGGACCAACACTCCATtgttctgaaaaaaaaagcagatccTGCACTTGTGGGAAAATTGCTAGAGAATTCCTAGAATTGCTAGAAGAAGACAAAAACAGCTTAACTAGGTCCAGCAGAAGAAGAGTGGTTGCATTCCCACAACATACCATAGCTGGTACACAACGTTCACTTCGATTAGAAGTGACTCTAAAGAATTAGataggaatcctgggagttgaagtccacgtcttTTAAAGTGCCCAAGATTGACCAACCCTGTCTTAAAGATTGCCTGATCTCTGCTTTGAGATTATTATTCCTTGCCCCCCTAACTATTGAAAAAGCCTCTATGAAAATCCAGTTGCTGCTTAAATAGGAGAACATCAGAAAAGTTTAGGACTGCATGCTAGATGTTAAGCCACCCATAAAGAGGGACAGAAAACTATTGTTGTGTTGTCACTAAGAAAGCTACACAGCCACGTCTAAGAAGCATATTTAACAGAAACAAAATAACAGacttcgaagggaccttggaggtcttctagtccaaacccctgcttaggcaggaaaccctacgccacttcagacaaatggttatccaacatcttcttaaaaacttccactggtggagcattcacaacttctggaggccagttgttccactgattaattgttctaactgtcaggaaacttctccttagttctttttttttttttaaataatctttatttacatttttcattaaaaacagaagacaacaaaccatataaataacatacaggacaacacaacaaaaaacaagcatacctataagtagtaccttaataacctaGTATTCGGTACAGTATATCAAtattatattccggagaagacagaacaacTTGTATACCTTTAtcaatcaattaggtctatccgacctcattTTACTTGTATAGTATAAGTTTCTCAATAGATACAATTCCTCATCTAGTTGGGTTATAATTTCCTCTTCTCTAGCCAAACATataatttttcccaggataaacatgtttgtgtttggtctctatcttttagttttttaatcaatttatctgcttccgcacattctaaaatcttctttataattgcctcctctgatgggatattttgatttttccaaaattgagcgtacgtcaatctcgccgctgtgataatgtgtaatgcaagataccatgagtcttttttaatattttccggtttggagccgagtaggcatgtctctggtcgccattcaatcctttgatttaaaatctcattaagccatttttttattttcccccagaaTTTTACTGCtttcgggcacgtccaccactgaTGGTAGTAGGTGCCACGCTCaaacccacacttccagcattcaGCAGACTGTCCagtgaaatttctccttagttctaagttgcttctctccttgatgagtttccacccactgcttcttgttctaccctcaggtcctttggagaatagtttgactccctcttctttgtggctccccctgagatattggaagactgatatcatgtctccccttgtccttcttttcattaaactagacatacctggttcctgcaaccgttcttcatatgttttagcctccggtcccctaatcctctttgttgctcttctctgcactctttctagagtctccacatctttttaattttgtggtgaccaaaactgaatgcggtATAACAAGTGTGGCCTTAATCCAGGCTGTCTCAGTTCACAGTAGCGTTAAACCGTATAAACCTGGTTTTCGTTAAGTCAGTGTGCCAATATGAAAACAGATCGATGTTGTTTTAAAGGAAAATTGCCCCACCATTGCCCTGCTCTTCTTTTTAATCCTGCCCTTTGGTTTCTCTTGTGTGTTTTTCCAAGAAAACGACTTGGGTCCGGTTGGTTCACCTTCAAGGTTGGTGCACTCTCTGTTCTTCCTTCTTCCACCCAACCCCTTCTCGGCACAAGATCCTTCTCAACCATTCAAGTTTTGCCACTTGATAGATAACCTTGATCTTTTCTCTGGTATCTTTCTTATCACTAAAAAAGCAGTCTGCGGGTTAATCTCTTTTTACGACTCTGGGATTTTATGCTCTCTTTCAGCtcagtgtttcccccccccctgatTTTTCACTCTTGCACAACATGTTCTTGAGGGTTCCTTCCTTGTCTCATCAGCAGAAGCACCTCCGTCTTAGACCCAAGATGGAGTCAAGACAGAGAAGAAGAAGGCGAGGTCTTCAAAGGACAGCCAGTTTAGCAGCTGAACTAGTGACAGCTGAACAGCAGAAGGCCCTGAGTTATAAAggctaaaacatttattttattttattttttatttatttagtttgtcaaacatgtacgagataacaggtataagtataaacatagataCGAACATAGTAAATGGGTAGGAATACacggggacagtaggacagggacggtaggcacgctggtgcatttatgcacgccccttacagacctcttaggaatggggtgaggtcaacagtagacagtctaaggttaaagttttgggggtttggggaagaaaccacagagtctggtagtgcattccaggcattgactactctgttgctgaagttgtattttctgcaatcacatttggagcggtttatcttgagtttgtatctattgtgtgctcgtgtattattgcggttgaagccgaagtagtcattgacaggtaggacgttaacattgacaggtaggacgttcaaacatacgatgaacggttacaggaactgggcatggctagtctagtgaagagaaggaccaggggagacatgatagcagtgttccaatatttgagcggcttccacagagaggagagggccgagctattttccaaagcacctgaaggccagacaaggaataatgcagaggtcttcaaacttggcagctttaagacttgtggacttcaactccagaagctatgctggctggagaattctgggagttgaagtccacaagtcttaaagctgccaagtttgaagacctctgtaataatggatggaaactgaacaaggagagattcaacctggaaatagcaatcaaccaatggaacagaagttgccttcagaagttgtgggagcttcatcactggaagctttcaagaagagataggACTGCCATTTTGCCAGAAAAGgtctaggatctcctgctttGGGAGGTGGGTTatactagatgatctacaaggtcccttccaactctgttaatctgtaataaaCTAATCCAGCCTTTTGCAACtgctcaactttggcaactttaagatgtatggacttcaacacccagaattccccagccaacatcctttaagatgggtggacttcaactcccagaattccatgctggctagggaactctgggagttgaagtccatccatcttaagtTTGcagaggttgagaaatgctggtctAGACCATAAATGTTCCTGCAGATTCTTCTGTTTTACAATAAGTATATCTCAACAGCCTGGAAAAGAAAATTGATAGAtccttggagatttttttttcccttcaaaaagCCCGAGAAAATCAGATCCCATGGAagcaatattatattttatataccaTAGGAGATTTACTTTTTCTTCctacacaagtagtccttgatttacaaccatttgtttagtgacggttcaaaatggaaaaaagtgacctgctatagatacttcgaaacctcctcccagaggggagcgaCAGAAAACAgacttcccttcagaagttgtggatgctccatcaccagAGGTTATCAAGGAGAGAGACAGGGTGGCCATTTATACGGAgtggtatggggtttcctgcttgagtaaggggttggactagaagacctccattaTTTCGCCAAGATGTGGAACAGAATCTCCCTTAAGATTCAGATGTCCCTGGACCTGATAACGTTCTGTAAGGCCTTAAAAATTTGGCTTCCTGTCCAGGCATTGGGCCAGGAAGTTAGATCAACCTGTTTCGGAAGCGTTATTGATATAGACATGTGCGCTGACCCAGGTGTCATTCGTTTTCTCGCTAATGTTTTTATTGTTGCTTATAACTTTCTGCTGGCTGCCCAGAGACGTTTGTCATCTGTCAAGGGGTGCCTTAGAAATCAAATCGGTGCTGCGGTGCTACCACGTCGTGTCTTCTTGTATGCACAGTTTGgtctgcttgtgcacctttttcacATTTAACTTTTTTATTAGTTGATCCAAGTAtaaattacaaagaaaaaaaaaaggcatgaaaAAGCAAGacgagagggagggaaaaagaaggatatagagtagagtagagtagaatagaatagaattagcattagaattaattagaattagaattactactgcaatgctctctacatggggctccccttgaggagcacccggaggctccagctggtccagaatgcggccgcgcgggtggtgatgggagcgacggggcgctcccatgtgacccccctcctgtgcgagctgcactggctcccggtggtcttccgggtgcgcttcaaggttttggttgccacctttagagcgctccatggcttaggactggggtatctacgagattgccttctgccaccagtagcctctcaccggccagtacgctctcatagagaggggctcctcagggtgccatcggccaaacaatgtcgactggcggcccccagggggagagccttctctgtgggggcacccgccatctggaacgagcttccccccagagatacggaggatcccggacctgcgcgctttccgctgtgccatcaaaacatttcttttccagcaggccggcctagcctaacctctgttttaaacttttaaaactttttaaaatttctaaattttaaattttgtcttatgaatttgggggttttaaatttcgttctctgagccaattatttaattgtattttaacggttttttaacatttgtattatatgtattttatttggctgttcaccgccctgagtcctttgggagtagggcagtatacaaatttaataaaacaaaataaacataaaacaaacaaacaattagaattagaattagaattttttattggccaagtatgattggacacacaaggaatttgtctttggtgcatatgctctcagtgtacataaaagaaaagatacgttcatcaagaatcataaggtacaacacttaatgatagtcataggctacaaataagcaatcaggaaacaatataaatcgtacggatacaagcaacaaaattatagtcatactgtcataagtgggaggagatgggtgataggaacgatgagaagattaatagtagtgcagtcttagtgaatagtttgacagtgttgagggaattatttgtttagcagagtgatggcgttcgggaaaaaaactgttcttgtgtctagttgttctggtgtgcagtgctctatagcagtgatggctaatctttttgccatcgtgtgccaggagggggtggggtgggggaggttcacgcacgtgcgtgcccacacccataattctatgcgccccgccctgcgtgcacaacccccctcccccccgctcctggcacacgatggcccggtaggcccatttttctttcccaCCTGGCACCAgattctctctatgcatctggggagggcaaaaacagccttccccacccccttggaggccctccggagacttGAAacgacccatttcccaactcctggttggaCAGGTAATGACATTttctgctgtccccagcctccagagcatcacttttcgccctccccagatgcatagagaggctctggagccaggtgagaaagaaaaatgggccttccccacccccacccagaccctccggaggcaggaaacatcctgtttccctacttccggtgggcccagaaggcccaaaaatcagctgaccagtgTGCACATACACGCCAGagttgagctggcatgcccactgatatggctatgcgtgccacctgtggcacgcgtgccataggttcgccatcacggctctatagtgtcgttttgagggtaggagttgaaacagtttagtcAGGGGTCGTATTCAGTTACCTTCCTTatcttgcaaatgtgagtgcgtgtgcatgcgcgctcgctttgctcactTGCATTCCATCCACGCATGCGCACGGCCTTCCACGCATGGCCTTTGCTTGCTTGCGCACCTAtcatgcatgcgcctggcctcaaaaatgtgcctaaataggatggcatagaggtGGGGTGGTGAGCCAGGGCAGTGAGGCGGGGTGGTGGGCGGTGGGCGGTGGGCggtgggtgggcccacccacgatttccattattggttcgggcgaaccactccgaaccggctgaataccacttctggataTAGTGGaacagggaagaaaaagaaagaaagaaaaagaaaaaaaaaggcactgaCTTCTGATTCTTCTGCACATTTTGAGTGCGCACAAATAGGATTAGGCCCTTTTGTGCTTGTGGAAATCCTTCTGGTCACATCTATTATTCTGCTGGGATGCCAGGAAGGGTGGATTCATCCATAGCTTGCATTCGCATCACCTGTGTAGaaaaaaaggggatcgcgtgatcccgggacactgcaaccatcataaatatgaagttGCCAAGGGtcttgagttttgatcatgtgaccttggggatggcgcaacagttgtaagtgtgaataacgatcataagtcacttttttttgtaactttgaacggtctctaaatgaactgttgtaagtcaaggattacctgtattaaagaCTGTCAACACTTTGAAGTAACTTAACTCGGGAAATAAACACCACAAGTATCCCAGGAATGTTACTTTATTGTTAGAGGGGATAATAACCAAGTCTTGAAACCTAACCGAACAACGTCAAAGTGGAGCTATTGAGAGTTTTACTCTTAAACTTTCCAGTTATCCAAAACTGAGTTTATCCCCTTAATGACTCCTTTCTTCTCCACATTCCTTTACAATTCCacagcccccccccacctcttaaaaattgtaaaaatgcaTCTTCTACTCTTTGATTTACCTGGTTAAGCATTTTAGGTTGTTAAGCCATAACAGGgttgattaaaggtaaaggtaaaagttcccctcgcacatatgtgctagtcgttcccgactctagggggcggtgctcatctccgtttcaaaaccgaagagccagcgctgtccgaagacgtctccgtggtcatgtggctggcatgactcaatgccaaaggcgcatggaacgctgttatttttctacttgcattttttaacgtgctttcgaactgctaggttggcagaagctggggcaactaacgggagctcacccctttacgcggcactagggattcgaaccgctgaactgccgacctttcgatcgacaagctcagcgtcttagccactgagccaccgcatcccttaggGATGATTAGGTTTTGCCTTAATTTCTGCAAAGTCACCCACTGAATTTCATAAATCTCAGTTTTAGGACTTAGGAGAACAGCTGAGGAGGCGAAGCATGGTTTGATGGTGGTGAATgaatgagggaattaacatctcAACCCTCCCCAGTGGTCATTTCtggtacaggtactccttgatttacaacagttcatttactgaccgttggAAATTACAacgcagtgaaaaaagtgaagttatgacccttttttcacacttataacggTTGCCGCAGCcccatgatcaaaactcagatgctcggcaactgattcataattatgacggtcgcagtgtcctggggtcacgtgatcactttttgcaaccttctgacaagccacgtcaatggggaagccagattcacttaacaaccgtgtgactcatttaacagccGCCGTGATTCACTTCACAGTGACTGCGGcaggaaaggtggtaaaatgggacacaattcacttaacaactgtctcgcttagcaacagagactcaattgtggccgtaagtcaaggactccagCTTCCTTTCGCAGCTGGACGTTTTGTGCCTGTGTGTATGAGAAGATGGTTAACTCTTAAATGGAAGCAACGCTGTTCGGTTTGGATCTGCAGAACAATCATTCTCAACCCTGGCAGCTATAAGATGCAGGTAGtcacgtgatggcgaacctatggcacgcgtgccacaggtggcacgcagagccatatcggtgggcatgcgagcattgctctagctcagctccagcacgcatgcgtgctaattttcgggccttctgggcccaccggaagtctgaaacaggctgtttgcggtctccgggcaggagggagggcatttttgccctccccatgctcctagaaagcccctggagcctggggagggcgaaaaacgggccttctggtctcactggaagttgggaaacaggtcgtttccggtctccagagggcctccatggggggggggggggggggaaggccgttttcaccctccccacgcTCCAAGAAAGAAATTATGGGTGTGCGCGTGTGCGACACCTCCTCCTCCACGCTCCCCCTCCTTTTGGCACGCagcggcaaaaagattagccatcactgaggtAGTCCTTTAGTTCTGACCCCAGATGGGGCCAGAATGTCTGTCTCCAAATgatgcggtcattaagtgagtcatcgtGTGACCATGCTCAATTTTTCCAAgctttttgccatggtcattgagtgaatcgctgcagttggtAAGTAAGTCCGACTTTTTTTCATTTGCTCGTCAAAAGCTGGTTGGGAAGGTTGCAGACGGCCATTTATATGACCCTGGGATTCTACAGCCATTgaaaacacatgccagttgccaagcaaccaaattgtgaccatgtgaccatgaagAGCCTGTGATGGTTGTACGTGCAAAGACCAGTCTAAGTCACTTTCCCCGGCCCTTTCATTACTACAAataatcattaaacaaatggttgtaagtccagggcTACCAGTTCATAGACCTTTagctccagaattccccatccagccatgctggctggggaattctgggaattgaagtccaggtatcttaaaagttgccaaggttggtgaaCGTTGCATTATAGTTTGCCCCAAAATACATGACTTAGAAGTTCTGCACCCAGAAACTGGATGGAAGCAGGACAGAATTTGTAGCCCTTCCCATCCTTTTCTACAGAGAGCTCCTGGCGAGGCCCTTTCTGTCTTCTACGTCAGCGCtctccaaccttgccaactttaaggcttgtggacttcaactcccagaagtcctcagCCGGGTgggggaattctagaagttgtaGTTCACAAGTCTTCAGCCTTGACaactataagacttgtggacttcaactcccagaagtcctcagccggctggggaattctaggagttgtagTTCACAAGTCTTcagagtctccaaacttgacaacttttaagggttgtggacttcaactcccagatttcctcaacaggctggggaattctaggagttgtagTTCACAAGTCTTCAGCCTTgccaactttaaggcttgtggacttcaactcccagaagtcctcagCCGGCTGGGGAGTTCTAGGAGTTGTAGTTCACAAGTCTTCAGCCTTGACAACtataagtcttgtggacttcaactcccagaagtccctcagccggctggggaattctaggagttgtagTTCACAAGTCTTcagccttgacaactttaaggcttgtggacttcaactcccagaagtcctcagctggctggggaattctaggagttgtagtccacaagtcttcaggagtctccaaacttgacaacttttaagacttgtggacttcaactcccagaattcctcagccggttGGGGATTCTAGGAGATGTAGTTTTcaagtctttaaagttgccaagtttggagacttccTGTTCTACCAAACGATTGGAGGCACAGGTCAGCCTGGTCTCATTTTCTCCATCCCCCTGGTTAGTACATTATTGTTTCCTCCCATCTGCGTAGTATTTTTATAGGAAATCTGCCTGGAAAATAGAAAGTTTGAAAGCCACCGAGTCTGCAAACAAAGGATCGGAGGAGATCAAGTATTTCTAACCAGCAGGTCTGCTTGGAGTAAACCTGACAAGCCAAGGGAGATTTATTGGATCAATTCAGCGTGACTCAGATTTTTGCCCTGGATTCATTTGTACCTGGTGGCCTTGGATACATAGACAAGTGGGCCGGGGAGCTGGGAGGGGGGCGTTTACCTCTTTCCCCACCATGGGtttgtttacaggtagtcctcaacttacaaccattcgtttcgTGATcaacgttacaatggcactgaaaaaaagtgacttatgaccattttcccacacttaccaccattgcagtatccccatggttacatgatcaaactGCAGACTTTGTGTTTGTGGTATAgagtaggggtgaaatgtaaaatgtgttactactgattctgtggtcgtggcttggtggggggagtaatgtgactgggtgggcatggccaacttttaaaaaaaaaacttttcaaagcattttttctaatgctttgaaaagcctctggcgatcaggcaagtcagctgggatcgtcagagaggctttttaaaaaaatgctttgaaaagcctctctgacgatcaggcaactcagtctgggatcgtcagagacttttcaaagcatttttttaaccagctCTTCGGCCAAgagtttggagaaaaaaatgctttgaaaagcctctgacgatcccagctgagccgcgcgatcatcagaggcttttttttttttttttttacttttaaaagcattttttcgtcggaagagattgtagaaaaaatgcttttaaaagttaaaaaaagagcctctgatgatcgtgcgactcagctgagcatggggggggggttgcgcaaggatttttgctaccagttctccgaaccactcgctgccatcactaccggattgggcaatccggtccgaaccgggagcatttcaccactgcactggcAGTCTTGAGGCCAATCCCTCTTTCTGGGTGCAGCCTACCTTATAGGATTGTCCGGGGAGTTCCCTATATTCCATGCTGAGCTCCCCAGCTAAATGTGAAATGCAGATGTGACCCACAAACAAGCATCCAACATAATATGTCAGGTTTAGAGACATTTATTTAGGTCAGGACTCAGAGCCAGGCAACCAGTGTCCTCTTGTCTagtctcaaccaacaaatgctcagtcttacacattggcaaaaggaatcagaacacaaaaaatacaagctgagtggacacgaccttgtagatgaccctcactctgtcaaggaccttggagtactcatctcaaatgatctaagtgccaaagcccactgtaacaacattgccaaaaaggcattaaacctaatcttgcgtagcttcttctctggtaatattacactacactactaaccagagcatacaaaacatttgctagaccaattctcgaatacagccagggtggatttgatttaaatcgagttgatttaaatcacaatttaaatcatgatttaaatcactagtaaaaaggcttgatttaaatcaactcgatttaaatcataatttttaaagagcaactgtcatctctgctactcctttgacccactgttgactcaccgatagtcccagtgttgcagaatatacagcctcatgctacataactcagccccgtttcatgctgaataaactaaatgatttatgtatcttaaatagaaaactatcttacggtagatttttaccccaaaagttttttattaaaataaatttgataaaaaataaaaaaaaatccgatttaaataaaaaaaatctgatttttttgattttttaaaaaaaaatcattgatttttatccaccctgaatacagctcatctgtctggaacccgcactgcatatataggacattaatacaattgaataagtccagagatatttcacgagaagagtcttccactcctctgctcgcaacaaaataccttatgccaccagacttcaaattttgggcttagaaaatttagaactacgccgccttcggtatgacctaagcatagctcataaaatcatctgctacaacgtcctacctgtcaatgactatttcagcttcaaccgcaataatacacgagcacacaatagatacaaacttaaagtgaaccgctccaaactcgattgcagaaaatagtacttcagcaacagagtggtcactgcctggaatgcactacctgactctgtggtctcatccccaaacccccaaaactttaatctaagATTGTCTACTTTTGACCTCACCCCAGTACTAAGAGGGCTGTAAgcggcatgcataagagcaccagcgtgcctaccgtccctgtcctaatgttccctttaattgtattcattttatgtattttatgtataaggagcctggatagctctgcagactaagcactgtaatttaacaccagctgtctgcaattaaagtaagttcgaattttgccaggctcaaggttgactcagccttccatcctttctaaggtaggtaaattgaggacccagtttgtgggggcaataagatgactttgtataaaatatacaaaaggatgaaggcttttgcttaatgcactgtaagccgccctgagtctccggagaagggcggcatataaatcaaattaaaaaaaaaaatcaattcatgcttatacttatatatattatttaatacgtactcgacaaatacattaaaaaaaatagatggttTAAACTGCAATGCCCATCAGCTCAAGCCCCTTGGTCAACCTTTATTGCAGGGGaggccaaacttggcaactttaagacttgcggacttccgTTCCCAGAATTTTTCAGCCCTCATGgctgactgaagaattctgggagctgaagtttgaaagtcttaaagttcccaagtttcgAGATCCCTGCTttacaggaaagaaaaatagtaaatatTCGGCCAGCCTAAGATCTTCAGTCCTCTTGAAAGCTCACCTTAGAGGAAATAAAATTCCTGCTTTTCGATGTGTTGAGCCTTCATGGGACGTCGACAAAACGGGGTTCCTGCTGAGGTTTGCctgccaaggaaaaaaaaaaacaaggcttaAAGTCAAAAGTTTATTGAACCATAAATGAAAAAGAAGGGGCTGGATCTACACAGCTCTTTAAATCCCCGTCCAAGTTTATACAAGCCAAATTTAGCAGGTGGAGTGAAATGCCCCTGTTAGATCGGCTCCTGATCCGGTTAAGCCTATTCTGTAAAGTTCAttagtttaaaaaatatatatgaggACTCCTGAATTAGAGCTGAAAgtcgaaagggaagcagtatgctccctcccatatttgaggtagaccaggtgctttgatagaaaaacacttaatttctcccctggctcaagctgataaagggaggagaacttgtggctcagaggttaatacaactgcctaatatgcagcccaagttcgaatccgagtaagggtatggctagctgatgagagctaaatagcttgaaatagatctatactagtctccctttatttctttatcagcaaatgtaaatttggtataaaatggtttgtcgtgaatgcgactgcttgaaggctcatggattggagctgaaaggcgaaagggaagcagtatgcttcctcccatattggggtagatcaggtgcttcgatagaaaaacactttatatataataaaaatccatatatatattataaaaatccatatatatccctttcgcctttcagctccaatccaggagccctcaagcagttgcattcatgacaaaccattatatatatatatatatattatatatataatttatatttgatataaaatggtttggaatgcagtatgctccctcccacatgctggggtagacggggtgcctcgatagaaaaacagtTTATTGCAAGCTAAAGTACGAAGGAAttcaaagagaaagctaaaacTGCAAGAAccacgggcctggtggctcagcagactgatagcattgtgattaacaccagctgtctgcaattactgtaagttcgaatctcaccaaggctcaaggttgattcagccttccgtcctttctaaggtaggtaaaatgaggacccagtttgtgggggcaataagctgactttgtataaatatacaaaagtatgaaggctattgcttaacgcaatgtaagccgccctgagtctccggagaagggcggcatataaataaaataaaaaaataaaataaaataaaaataaaggtgggggagaagaaaaagaaaaatagaaaagatagaaagaaatagctTCCAATCTTTACTGCAGTAATAAGTACAAGTGTAAATTTTACCTCTGTCTCTAGGAttacaatcagaggtggtatccagtgggttcgggccagttcgggcaaattggtagcggacctgcccacccgccctggcaccatgccatcctatttagccacgttttcgagtctcggcacatgcgtggaaggcgtgcgcgcgagcaaagcacatgcgcaaaAGGCCGAGTACATGTGCGGAAGGTGTCGGTGGTAACTACATGAAACGCACCTCCCGATTACAACTGTAACTTTCCTTTCTATAATCCTGTCCAATCATCAAAACAATGAATCGTAAattcctttttgttgttgttttgcacaaAAAGTCAGTGACAGGTTTCCAGACAGCAATAAACAGCAATAACAGAGCAAtaaacagcaaaataaataaataaataaaaaatcaataaCAGAGATTTCTCGGATAATTTAGTCATCTCAGAAAGTTTTATCGTCTTCCCCAATCATTCCTCCTTTGTGGGCGATGCCAAATCTTTCCATATTGGGGCACGCAATCATCTCGCGGCAGTTTATCATGTAGAAAAGCAAAGTTCcttggcttccccccccccacccctcaactGTTTGTCcattaatcccaaaagaaaaacctCCAGTCTCTGTTATGGTCTAAATCAGGAATggccaaacttggcaattttaagactggtggacttcaactcccagaattccccagccagctggcctaAATCTTATTCCCAacgcaccaggggtgaaatccagctggttctgacaggttctggagaaccagtagtggaaattttgagcagttctggagaactggcaaatgccacctctggctggcccctgagtggggtgggaatggagattttgcagtatccttcccccaggagtggggagggaatggggattttgcagtctttcccctggagtggggtgggaatggaaattttgcagtatcttttccccggagtggggtgggaatggagattttgcagtatccttcccccaggagtggggaaggaatggggattttgcagtatctttcccccaggagtggggtgggaatgaagattttgcagtatccttcccctgccacgcccaccaagccacgccacgcccacagaaccagtagtaaaaaaaaaaaattggatttcaccactgcaaacaCACCCACACCCTCGCACACGCACCCATCCAAACACACCCCTGAAATTTAAGTCTGCATTCTGCTTTTCCTTCAGCTTCaaaggactcagtttgtgggggcaataagctgactttgtataaaaaagaacaccgctggtgGGGgggcgaaaaccctactaagcaggtatatacaaaagtatgaaggctattgcttaacgcactgtaagctgccctgagtctccggagaagggcggcatataaatctaattaaaaaaaagggggggagattCAGCATTAGAGGTTATTTCGCACTTCCTCCTTAGACAGAAGGccagctgtccccccccccccttgccccccAACCATGCTGCTTTCTCCACTGAGGTCAGCAATTCCCAAATTCTACCTTGGCGGTATTGTTTCAAGCCATTGCTGCTGGAAAACAAGCGAACGGTTTCATTGCAAAGCCCAGCGGGGCTCTTGAAATCAAAGTTGCCTCCTGTGGAGGGCACAGATCGGTGTGGGGGCgagaaaggaaatataaaacCCCAGAATTCCTGAATCCCACAATGGAGAGCGCAGGCACAGAGTGGGGGGCGGGTATCCCAGATGGTTTCCACacggaaggtttttaagaaggaacTGGACAGCCATTCATCTGGAATGTCACAGCGctgtggtggcgaacctatggcacgcgtgccagaggtggcacgcagggcCCTCTTTGACGGCacacgagccatcaccccagttcagctccgttgcgcatgtgcgcacatctcccgccagccagttggtcttcgggcCGCGCAagcatggggggcggggcgcatgtggGAAGCCGTGCGTGCATGCGAGGACTGCATGCGCGGGTGCAGGAGAAgtgcggcagtggtgggtttcaaaaaatttttactaccggttctgtgggtgtggcttggtgggcgtggcaggggaaggttactgtaaaatctccattcgctcccCAATCCTGAGTGGCGtaaggaggctaatgcctcccactaaggcagcatttaacatccagctgcctgcaattacagcgagttcaattctcaccaggctcaaggtcgactcagccttccatcctttctaaggtgggtaaaatgaggaccccgattgtgggggtaataagctgactttgtataaaatatacaaaagtatgaaggctattgcttaacgcattgtaagccgccctgagtctccggagaagggcgtcatataaaaataaataaaaataataaataaataaataaataaataaatccagggaaaggttactgcaaaatccccatttcctcccaatcagctgggacttgggaggcagagaatagatgcgggtggggccagtcagaatttttactaccggttctccgaactactctaaatttccgctaccggttctccagaactggtcagaacctgctgaaacccacctctgcttaccACCCTGTGTTTATACGTGATGAGGGAGGAACAATTCTGCCATTTGAATAGCTCATTGAATCACATTAAATCATTGTATCAAAGAGTTGGAAGAAACTATTTAGGCCTTCTGATTCACCTCCGGCTCTGAATGAGATGCAAagacagatagtccttgaattacaactattcgtttaatggccatcccttccaactctgatattctacgCTTTATGTTGAATGtactataaaaagaaaacaaaacaaacactcCAATTAACATCAAAGTCTTAGTTATATAATAGCTTCAATCTTTAACTAATTACTTGATATTAAAATCTCCATTATCTAGTTATTTAATGTATGtaaggatcagaggtgggtttcagcaggttctgaccaattctggagaaccggtagtggaaattttgagtagttcgaagaaccggtagtaaaaaattctgactggccccgcccccatctattctctgcctcccgagtcccagctgattgggaggaaatggggattttgcagtaaccttctcctggagtggggtgggaatggagattttacagtatccttcccctgccacacccaccaagctatgcccaccaagctacgcccacagaactggtagtaaaaaattttgaaacccaccactagtaaggatatatgtatgtatgtatgcatgcatgtatgtatgtacagtagtggccaaaattgtggaaaccttttgggaaaagtgtattttctaaaactagctaataacatcacttttgtTTGGAGAAGTACCatgaaattatatatcaatgaaaagataatttaatcaagaatgtaatgccataacttttatgaaggatttgctattagaatagcagttacagtataaagaagaaaagtgaaacacgtagaaaaaatgagatacaccaaaattatcaccatgtctgTTAATacttgggtaacttttagcatgaattatggccttacaacgttttcccatggagtgaaccatgTCTTTTTGTTCCGCAGCTGTTCTactgtgaaaccaagattgaatgatggttctattaactgggttttattgctggatcgcttctgactaacaagtttctttagttggctccatcgattttcaattgggttaagatctggcctattcccagcagtggaatatgattatcttgaaactcccgccaaaaaagtagtgttattagccatcaaaccttaaaaatacacctttccccaaaggtttccacaattttggccactactgtacgtATTtctataaaaggaaataaaaaatagatgaagCAAATTTAACAAAAAAATATCCTAAAAGGGTGTTCTTAGAGACGGAAGATGAGGGGACTTGTATCCTAGTAGGAAGAAAGAACCAGTAAAAGAATACGGAATGGACCGGAGAAGGAGCAAAAAAGACCCCAAATTAGCTGGCGTTTCCCAGCTATTAGAAGTAGATTGAAAATAAAAGACTGTAGACTGGGTAGATAAATCACTGATGCCTGCAACGATCTGACACACAGAATCTCTGAAAACACAACCATCTCTTTTCAAGCTGCCCTGGGTGAAGGACACCATGTCCTGGCAAAGCAGTCAACgcaaataaagggaaaacataaCCATCTTTAGATTAGCAAACCAGGCAAGAggcaggaaagggaagggaagggagaagggaagggaagggaagggaagggaaggaaaggaaaggaaaggaaaggaagagggaagggaagggaagggaagggaaggaagagggaagggaaggaaagggagagaggaaggaaggggggaaggaagggcaggggaggaagagagagagacagaaggaagtgatggagggagggagggagggaggaaagaagagagaaagaaagaaaagaaaaagaagaaagaaggcgggaagagggagagagaggaggagggaaggaagagagagagagaaaggaaagaaagagagaaagggaggcggagagagggagagagggaaagaagagagatggaggtggggaagagggaggaaagaaagaagggaggaagaaaggaaggaaggaagaaaaagaaggaaggaagtaaataaaggagagagagagagagaaagaaagacagactcCACCTAGACAGCTTAAGGGTATTTCCAGGGTAATGAAAGTGATATTTTCCCAGGATAAAAAGAACGGTGTCTGGAGAGAATTCAAAAGTTTGCAGAAATACAAAATCTCCGTGGAATGTCTCCAGAAGGTCATGTATGTGCGTAGGATAAAAGTGGCTTGATGAGAACACGGCTTTGTGACGAAAGTTGGAGGAGAAGACAGGGCTTGCTAGGACATTGGCCAAAGGCATTGAGTTATCTAAAACGGGGACCACAAACTGCAAGGTTTGGCTGCAAGGACATCTCATAGCTTAAAATGCAGGGAATGGCAGATTCCTCTTTGGAAGTCACTCAAATTGGAAATTACTGGCCTGAAGGAAGCTGGaaccttccttccctcttccttccttcccttcccttcctttcctttccttcccttcccttcccttcccttccctctttcccttctcttctcttcctccacctttcctttcctcttcgtttccttcccttcctccttcctttcccttccttcctttctcctcctttcctttcctttcctttcctttccctttccttttcctttcctttcctttcctttcctttcctttcctttctttcctttctttctttcctccttcccttccctttccttcctccctttcctttcctttcctttcctttcctttcctttcctttcctttcctttcctttcctttcctttcctttcctttccttccctcccttcccttccttcccttcccttccctccttccttcccttcctttctccacctttcctttccttttcctttcctttcctttcctttcctttcctttcctttcctttcctttcacataacgtcaagaaaggtcgtaaaatggggcaaaattcccttagccattgtctcactcagcaacagaggttttgggctcagttgtgatcctaATTCAAGGACAATCTCTATCATTCTGGCTGCACCCACCCTATGCAGTAACTGAGTTATCGAATTAAATCTATttgtggctcaattgtggtcataagtcataaggactacctatactgggCTATTTCGATGCTTGCTCTGACATATCCTAGTTAAGTGGGTTGGAAGGAATCCTGGAGGACATCCAATCCAGCCCCCTACTAAGGCTGGGGCCAGGATACAGGAGGCAGTTTTGGCACCCTTATCCAGAATAACCTCTTTTCGACGCTGGGTGAGTGCTCAGGCTGGCCTGATCTGACCCAGCTGTTTGCTGGTGCATTTGCCCATTTCTGGCTGAGAGAAGCATTGTATGGGAGAACAATGGCTATAGATCAACCCAACGCCGCTTAATCGGTCTTGCATTGTTGGGTTTCTACATCCCTGGGAAAAGAAAGTGTTTGCTTAGCCTTGACAAGCCCTGTGCTCCAGCGATCGGCTTTCGTGGGTAGACGGAGCTGAGCAAAAAGTacatttcccctttccccttttgcatttattttttccatCTGCCTTAATCAAGTTTCCAAATCCTTTTGCCCTTGTTAGTTcgttagttagtttattaaacttctataccgcccttctcccgaaggactcagggcggtatacagccatgttaaaacacacataaactcacaaaatttaaaaacaatctaaaacgaatatataaaatttggcccacaaagttaaaaCATTGACAAACagccccatttaaaattcatattctaagccagcccggcctgttggaacaaaagggtcttaagggcacggcgaaaggtacgaaggtcggggatcatacgagccttcaggggcaggtcattccagagggcaggagcccccacagagaaggctctccccctgggtgtcgccagtcggcattgtttggccgacggcaccctgaggagtccctccctgtgggagcgtattggctagtgggaggctaccggtggcagaaggtgatctcgtacatacccaggtcctaagccgtggagtgctttaaaggtggtaaccaacaccttgaatcgcacccggaagaccaccaggagccagtgcagctcgcgcaggagaggtgttacatgggtgcgccgtgtcgcacccataattacccgcgtggccgcattctggaccagttggagcctccgggtgctcttcaaggggagccccttgCTGGCATATTCGTGGCCATTTTTAGGTTGTTTTTCGGGCCGTTTACGGGCAAAAACACTGCccgaaaacagcccccaaaaatggcgaagaccagctggctgtcgCTCATGTGTACGCCGGagaccagaagagcagctggtaatggtgcgcgtgcccacagagaaggcttttgtGTGCCATTTttggcacgtatgccataggttcgccatcagggccctataccattccagacaagtgactctccagtttcttcttaaagacCCCCAGTGGTGAagtaccacaacttctgaaggccaaaTGTTCCACTGATTctcattatcaggaaatttctccttacttctaggttggatctctcctggATAGGTTTccctccattatttcttgtcctgaccCTCAGGTGAtttcaggatttcctgctttctagcaaagccaAACTTAGTGGCACAGCTGAtagttggaaataccggttcggagaaaccggtagctttttaaactaccgatttgcccgaaccggtagctttttatcactacaggttcgcccgaacccgagcaaactggtagcatttcacccctggtacaggatttcctgcctgagcagggggttggactagaagaccgccaaggtcccttccaactctattattattctattttatttctaatgcTGAGAGACAAAcgactcctttaaaaaaaaggtctAAACTTGTGGATAGAATCCAAGGAAGCCTGCTTAGATAGTATAAAGAACAAGCTAGCACGGATGTAGAAGAAGAACAttgtaaaagaaagagaaaaaaaaaacccaatacaaTATATCTACTTTTCTACAGTAGTAGTAGTAACATTTTGTGCAAATGTCCTAAACTCACTTTTAAAACAGTGAATTAAACCTTGACTGCACAAAATCAACTCTTTTCATTGATAAAGAGCCAatcctcaaccttggcaactttttgaTGTacggactttgactcccagaattcctcatccaacCGTCTATTACAAAAATATCTTTCATCACACCTTTTTTTTGCGACAATTCAGGCACCATGAAAGCTAAAGCACTTCCAAATTTAGGGAATGTTGTTGATCTCCCATATTATGGgagggggattatgggagcgacggggcactcccatgtgacacctctcctgcgcgagctgcactggcttcctgtggtcttccgggtgcgcttcaaggttgactacctttaaagcgctccatggcttagggccggggtatctacgagaccgccttctgccaccaatagcctcccaccagccagtttgctcgcacagagagggcctcctcagggtgccgtcggccagacaatgtcggctggcaacccccagggggagagccttctctgtggcggcacctgccctctggaacgacctacccccagagatacggacttttcgtcgggccctgaaaactcatttatttcatctagtcGGGCTGgtttgatcccatcctttcggttttaatttgtaattggttttaactgggttgttttaaattgatggccaaaattatttaatgtcttttaaactgcttttaaattttatatgttacgTTTTACCGTGGCCCagtcaccgctcgcttaccccgcccacctcatcagaggctttttttttttttttaacttttaaaagcatttttttctacaacctcttcggccgaaaaaatgcttttaaaagtaaaaagaaaagcctctgatgatcccgcggctcagctgggatcgtcagaggcttttcaaagcattgttttgtgcaacctcttaaggttgtagaaaaaatgcttttaaaagtaaaaaaaaaaaaaaaagttggccacgcccacccagtcacattactcctccccccaccaagccactcccacaaaatatgccatgcccacagaaccggtagtaaaaaattttagaacccacccctggtacagatggcccttgacttaggaccacaactgaacctaaaacctctgttgctaagcgagacggttgttaaatggaattttgctccattttacgaccttcctttcCACGTCTCGCTTAGTGACTCACGGCAGTCATGACGTTAGTAgcggggttgttaagtgaatccggcttccccattgacttttgcttgtgaggaggttacaaaaggggatcatatcacgtgaccccgggacatggcaaccgtTTACAGAAGcctgccaagcgtccgaatttggatcacgagactctgaggatgctgcaacggtcgtaagtgtgaaaattgttcataagtcactcttttcggtgccgttgcaacttcgaacagtcactaaatggacggTTGTAAATTGGGGATTATCTGTACTGCATGAGGTAGATACATCCAAAATGGTATCTTTTTCATCTTTTGTTAACCTCAAGGGCATTGTCGACCGAAACTCCTCTGGCATAAActtcaataaatacataaaattctTTCTAAATTCCAGGCTCTTGGTGGGAGGTGGGGAGAGGCTGACCCTGAATGGTTCCCCTCCCTCTGAATTCAcctacacccccccccaaaaaaaacctttctttccACTGTTGCTTAAAGTTGGCTGGCGAATACCTGAATGCCAATCGATCAATAAAGAAGAATTAAGCGTCGGATGCTAGTTTGCCACAAGAGTGGATCAGAAAATGGTCCCTGGTGCTGACAGCCTCAAATGTTGGCCTTCCGTCTGACCCTTTTGCTTCCTCTCTTGGTTTAAGATAAGTGATAGTTAAGGATCTGCTAGCATTTCCTGGGAGATCGAGAGAGGAAGCAGGACGAGAGAAGCTCATTCTTGTGAAgccacattaacagaatcttgcaagtctgaaagtacagttCTAGCAACATCTCCTTTACAGCTTGagaaattagggagggtcccttctgaccCTCCCACTATCCAGCGATGCTGTCTCTTAACCAGTGGTgaagtccaattttttttactaccggtcctgtggggcGTGGTCCTGTGGggtttgatgggtgtggcaggggaaggatactgcaaaatctccattccctccccactcctgggggaagaataatgcagaatctccattccctctccactcctgggggaaggatattgcaaaatctccattccctccccactcctgggggaaggatattgcaaagtctccattcccacctcactctggggccagccggaggtggtatttgccggttctccaaactgctcaaaatttccactaccggttctcctgaaccggtcagaacctgctggatttcacccctgctcttaacCGGCCATTCCCTTGGTAAGGTTTCCTTGCTGTGAATCCCAAGGTCTTCCCCACATACCATGACAGGACCtcaggagaaaggaggaagaggatcagaggtgatattcagccggttcgcacaagttcgggcgaattggtagcgaaAATCGCGGGTGGGTGatttttaggcatgtttttgagtcCGAGTGCATGCGCGAAAGGCGTGCGGGGCGAACTGGTGGTaccaaaatgtgaaacccactgctgaagaGGCTACAGCAGGAAGCCAAATTAATCCTCAGACCCACCTTTGAGGCAGTCtgtgctttgctggctgaggaattctgggagttgaagtccacaagtcttaaagttgccaaggttggagacccttgctttaTTGGATATACCATTTTGGCACAGATCTAGTGAAAACCGAGACTGAAGGTTCctacagttttcacctaattaaaagtaaaaatttgTCACTTTCTcttcaagtttttttattttttacgaACATATCAacgtgtgaacagtgtggcacctgaacgtcatacattttgatacaaataaaatagtatGAATCatatttgttccatttttttaCAAGCTCATACAATCCTATTaagaatatacatatttttattaaattataatctgtctttatttagttattcaatatttcaatgtgtcgtttttatgccaatcaccccaggggtgggttctaaatttttttactaccggttctgtgggcgtggcttattttgtgggtgtggcttggaggtcatatggctaggtgggcgtggctagctggtcagagtcatttctggaaggtcctcgcacttacgaccagtcctcgcacttacgacctgactcatttgtttgctttaaaaaaatcagctgtagggcggccctttgaagccccacggcaagagtttaaatagtttttttccctctagtcatcagctgggactcaggaggcagcaatagattgggggtgggaccaaataaaaggtacgaATAaggtgggggggtgagggggtgggagggtggggggggagaaccggttcggtgacgtcatatcgtcaccgctaccggctcggccgaaccggaccgaaccgggaggaacccaccactgaatcaccCTATTCTAAGTGTCATACCTTTTTAATACAAATagaatattattaatcatatttattacatttagcaagcttatataattctaataacaATACAGACAATTTGTCACTTTCTCAACACAGTCAGTGACATGGTCCAATCACGGcactgtctggttgcctggtgatATCACTCTGCCTCCCTCTGatcaggtgtgagaatgtccttggttctcaagagaaagtgttttgttttggctacaaaatcccagcTGTCTCAAatctcccccctccctatccctcagctccagtgtggcaaccctgaagctgtCAAGatggcctcggtcaggtcagcttcagggttgacacccaCTCCTTagtagccctgatgatgttccctagtttgggtcatgaaaagtctgcaagaaaacaagcgagCTCAGAAAGTGTCCCTCGTCGCTGCTCATCTCAAACCTGGGATTATTCTCTTTGCTCACTTGCGGCTGGGAGGGCATCGTAGAAACGCTACTCTTGTGTTCACACAATGCATTTAACCTGCTTTCAGAATTAACCCtctgttcaggggtgaaatgtaaaatttgttactactgtttctgtgggcgtggcttggtgggggggtaatgtgactgggtcggcgtggccaactttttttttttaaacttttcaaagcattttttctaatgctttgaaaagcctctgccgatcaggcaactcagctgggatcatcagagaggctttttaaaaaatacctctctcacgatcccagctgagttgcctgattcagcagagaggtattttttaaaaagcctaaaaaattcctctctgccgatcaggcaactcagctgggatcgtcagagacttttcaaagcattttgtttaccacctcttcggccaagaggttgcagaaaaaaaggctttgaaaagcctctgacgatcccagctgagccgcgcgattatcagaggcttttaaaagcatttttcgtcggaagaggttatagaaaaaatgcttttaaaagtaaaaaaaaaaaagcctctgatgattgtgtggctcagctggggatggggggtgggcggatttttgctaccggttctccgaaccaccggcttcatcgctaccggatcgggcgatccggtccgaaccgggagcatttcacccctgggtgaggtcaacagtagatagtcttaggttaaaattttggggggtttgggatgaaaccacagagtcaggtagtgcattccaggcattgaccactctgttactgaagtcctattttctgcaatcgagtttggttttgactttctagggcaggggtgtcaaactcaatttcattgagggccgcatcagggttgtttgactgtggtgggggggcagagtaggcgtggccagggtgggcgtggccagctcgacgtcactagtgtcgggggcgcctgtggaggcctgagctctctgccagtgaaaatgggctcttgagctccgttttccctggcagaggcaccacagtctggtcctttgctgtttccagggcagcaccTCTGGCTAGTACCCCGCATGCCGGATCCGGcttccgggccttgagtttgacacccctattctaggGAAAAGTGACAGACTTCTGAGCCCGCATCTCTTTGTAGCGTCCCAATGTCAGATTCACATTCCCTCTTGATCTCTCCATGAAAGTAGAGCAAACCATCTTCACTTGACCTCCCTGGCAGGGTCCTTGACTCACTGCTTTCTCTTTTCTACCCCAGATGTATGGACGCTACACCCAGGACCTGGGAGCATTTGCCAAGGATGAAGCGGCTCGCGTCCGGCTGCAGCAGGAGCGCTGGAAATTTTCCCCGAAGGAGCGGCTGCGTCCCTCCGAGTTTCTGGAGTACGACCACGGTCGCTGTGCCTGTTGCCGTAGTAAGTAGCTTGTTCTGGGCTGAGCATGTCCGTGCCAGGCCTAAACCCTGTGCATttgttttggtcaccacgctataaataagatgttgagactctagaaagagtgcagagaagagcaacaagggcGATcaggggattggagactaaaacatacgatgaacggttgcaggaactgggcctggctagtctagtgaagagaaggaccagggaagacatgatagcagtcttccaatacttgagaggctgccacagagaggagggggtcaagctgtttttccaaagcacctgaagtccagacaaggaataacgaaTGGAAACTGAAccaggagagattcagcctggaaaataaggagaaattttctaacagtgaaaacaatcgaccaatggaacagaagttgccttcggaagttgtgggagcttcatcactggaggcttgcAAGCAGAAACTGGACaactgaaatggtgtagggtctcctgcttgggcgggaggttggactagatgacctccaaggtcccttccatctctgtcatTCTGTATTCTGAGGGACGCAGCCGCTCGTTGGGGAAACTAGGATGAGGACTTAACATGTTTAGTGAGCTCATTCTTTGTTTGCAAACAAGTGCTTTAGACCTCTGGGTTTCTAGGTGCTAATTTTATCCTTCGCCGTGGGCATGTCAATAAGTGGTTTGGATTACAGTGTTCCGTGGCTCCCTTGATTGAAAGGCGCAAAATGCATCCGTTCTGTGAAGCGGATCGGGAAGGGGGGAGAACCAGAATGAATTCATCGCCATTAAAATATGTAGGTGATCTTGTGTTctgggtgtcccaaaggtgctttttcaaaaggtgatgggggctttgtttttccttgaagatgtttcgcttctcatccaggaagcttcttcggttctgacagAAGAACCgaacagtcagaactgaagaagcttcttggatgagatttGAGACGTCTTCAGGGAAAACatcgttgccttttgaaaaagcatctttggaacaaccatgtcctggatgactgagaatctccatagacgagTGTTCTGGATATTACATGTTTGCTTGGAAAGGGGGAATGGCATCCCGCAAAAATACCCCTCTTcctgacagtggtgggattcagctggttcgggccggtttgggtgaaccggtatttAAATTGCTGGCTATCCCCTCccttccccgccccttccaggagttcccatgcaccccattttgattcctaggaggctgcagggcCAAAATGGGTGCGGGGGTGCGCATTCCTCCtcgcggcctgtttttgctcccaggggggtgcaggaggctgagtgctgcttGTCAGACCccctggccactcccaccatggccacgcccacctagccactcattagggtagagaaccggttgttaaattatttgaatcccaccactgcatgctaCCATTTATCTATCATGGGCCTAAaccagggatgggcaaatgtggctcttttacaacctgtggacttcaactcccagaattcttgagccagctgtctcaggaattctgggagttgaagtccacagtatCAGCACTTCaatctgcatttactctagtgctgacataagaaggagaggcgGAGGCATCTgaaaagggacgtttgacttttcacctacttattttccctggagataatatcccctaggagatgggatgggagggaggaaattcctttgagctggagcggtagattaggggtagaatgacttggaagatggccaatgagtgcaggagagtggggaacggaaagggagggttttgggtctggaagtcagtgttggcttcgatggactCGGgtgtagaatgtcgtgcttaataaataggagttttccttcaaggactttgtttgaaatgcaatttatttgagacgacctcgaagccTGAcacacaggttgtaaaagagctacatttgcccacccctgccctaaaccaaAAGGCAAGGCATTTTCAATGGGGCCCTTTATTCCCAGTTGTGTGAAAAAATAAGTACACCCTCTTTGAGTTATATGGTTTTATCTATCAGACCTAGGGGACCTCCCAGATCTCtcagagcagggctctccaaccttggcaacttttaagacttgtggacttcaactcccagagttgaaagctggctgaggaattctgggaaaggaattcagcaaagctggctgaggaattctgggagttgaagtccacaagtcttaaagttgccaaggttggagacccgtgTCCCAGAGAACACTCTGTGCATGGAAGTGATCTGCTTAATAgggcagaaaagagaaagagattctAGGTTGATCCCTCCTTGATAggtttccatccgttacttcttgtctggccttcaagtgctttggaaaatagattgactccctctacttcaaggttgtcaaactcaaggcccgtggggctcgatccggcctgcagggtgtttAGACCCTGAAAAAAAGGAAACGGGGGCCCTCCAAGGCTCCGTTTTCGgccgcgacagcctcctgcaactctccgCCAGCAAAACTGGACCCTGCTTTTGCTGGCCTCTCctggctagcaaaacaaactaaaatcaaaacaaaaggagaaatgtttccccttttgcatttgagcatgcaagaaggggcaggaaaggagaaagggaaagaggaaagacaaagaaaaagaaaaagaagggaagatgggaagagagcaaggaaggaaaaataaggaaagagaggaaggcaggcagaagaaagaatgaagagggacggaaaaagaacaagaaggaaggaaggaaggaaggaaggaaggaaggaaggaaggaaggaaggaaggagataataatgagagtgagggagggtctgaggcagtggtgggtttcaaaattttttactaccggttctgtgggtgtggcttggtgggcgcggtatggcttggtgggtgtggcaggggaagttactgcaaaatccccattccttccccaatccaggggaagattactgcaaaatccccatttccccccccccgatcagctgggactcgggaggcagagaatagatgggggcggggccagtcagaatttttactaccagttctccgaactactcaaaatttccgctaccagttttctggaactggtcagaacctgctgaaacccacctctggtctgagggaagtcctgccttagcacttggccatcacaggtgccccggACACTAgtaacgtcaagctggccacgcctactcctGCCACacctacacccccccccccagggtcaaacacaaccctgatgcggccctcaatgagatCAAGTTTGGCACTCCTGCTCtactttatggcaaccccttagatactggaacacagctatcatgtcaccccagtccttcttttcagcagactaaaggtaaaggtaaaggttcccctcgcacatacgtgctagtcgttcccgactctagggggcggtgctcatctccatttcaaagccgaagagccagcgctgtccgaagacgtctccgcgatcatgtggctggcatgactcaatgccaaaggcacatggaatgctgtgaccttcccaccaaaggtggtccctatttttctacttgcattttttacctgctttcgaactgctaggttggcagaagctgggacaagtaacgggagctcaccccattacgcggcagtagggactcgaaccgctgaactgccgaccttttagtcgacaagctcagcgtcttagcttaGTTTAGTCTTCAGCATACtgaacatacccaattcctgcaactgttctttatatattttcatagattccagccccctaatcatctttgtttctcttctctgcattctttcttaaGTCTCTAAAAAGGGTTCTAAAAGGATTAAGTATGTTGTATGAACCAGCAAGGTAAAGACATTGTACATTTCAATGACAGGCTCAGAGAAGCCTCTCCTCACAGGTCTGCCACACATCATCGCTGCCGTCAAAGGAAAGATTGTGCGGCAGAATTTAATCTGACACCCTGCAGATAATATAGGATTACAATTACCTTTGTCCCCAGTTTTATGCAGATTAACCATTCTGGTCTGGGAGAATGGGAGTGGTGGTAGCTCAGCCAGACGTTGGGAAATTGGCACTTGTGTACAGAAAGAAATGCACGCGTGAGAAAACCGTGTGGTTGTGTGTTCATACAGTCCTTAGGAGGCAGACACCAAAAAAGCCAAGTGTTCGGGGGAATGCTGAATTGGGAAGGAACTGAAAGAGATGGgtttacaccagtggtgaaatgtaaaatttgttactaccggttctgtgggcattgcttgTTGGGaggggtgggtaatatgactgagtgggcatggccaactttttttttttttttacttttaaaaccatttttttggctgaagaggttgtaaaaaaatgcttttaaaagcctctgacgatcccagctgagttgcctgatcggcagaggctttctttttttttttaaagcctcagatgatcgcacggttcagctgggatcgtcagaggctttcttttttttacttttaaaagcatttattcagccaaagaggttgtagaaaaaatgcttttaaaaatatatttaaaaaagcctctgatgattgcccgggtcagctgggcatggggggggggggcagggatttttactaccggttctccgaaccacctgcctccatcgctaccggatcgagtgatccggtccgaaccaggagcatttcacccctggtttacacaCCACACTAAGCCCCCTTCTTCTCCCCAAAAGGGAAGGCTTAAAATTGAGTATACAGAATAACAAcgaagttggaaggaaccttgaaggtcatctagtcctaccctgctcaagcaggaaactctatgcatttcagacaaagagtcatccagtctcatcttaaaaacctccagtaatgaagcacccacaacttctggaggcaaattgttccactggttaattgttctcagtgtcagaaaatttttccttaccagtagttctaggttgcttctctccttgattaatttccatccgttgcttcttgtcctgccttcaggtgctttggagaacaggttgactcctatcttccttctttgtggcaacccccaaGCTTAATGTGTCTTGAGTCTGCaactttcatttatttcagtgaCCTGCTTAAGTCACGGGACAAGTCGCACAACACTGCAAGTTCTGCATTAGTTACGACCTTTCCTGGACCAGCAATCTCTACTCAGaatcactcatgccttagtcacttcccatcttgactattgcaacgcgctctacatggggctgcctttgaagagcatctggaagctccagttggtgcaaaatgcagcatggttttgtgcagatcccagtgtgcacatgtatcacctctcctgtgggatctgcattggttgccgatttgcttccgggtgcaattcaaggtgctggttgtcacctttaaagctgttgtggcctgtcagcggcctgtgcagctagtagctgattcagatagtgaggaggctggtgtggtgctgtgccagcagcctgtgcagctggcgctcgagtcagacaatgaggaggctggagaaggtgtggtgccagaggcggggattcagccagggccttcagaacctccagaagctcctttaagtgaagaggaagaagaggaggagcctcttctcaatgcacgggtgcacagagctgccaaaaggcaggagtggctcctcaggaggaggcctcctcgagagtaaggcttggggctaattggtcattcccttagcctatttaaggaaggacgatgactgaggcaatttgcagggaacaatttTGTTCAATCTCCTTCgcatcctgatcttagttctcttatcagtttcctgcaaattgcttctgggctttctgccaaccatggtaacgggtgaaatgctcccagttcggaccggatcgcctgatctggtagcgatggaggcgggtggttcggagaaacggtagcaaaaatccctgccccccccccattgcccagctgacccgtgcaatcatcagaggcttttttttttaatttttaaaagcattttttctacctctttggccaaaaaaatgcttttaaaagtaaaaaaaaaaaaaaagcctctgatgatcgcgcagctcagctaggatcatcagagatttttaaaagcatttttttctacaacctctttggccgaagaggttatagaaaaaatgtttttaagaaaaaaaaagcctctgccgatcaggcaagtcagctgggtgcCCAAaactgagagagagggggggggagagagggagagaggagaagaagagaggagagagagagagagaagaagaaggggggagggagagagaaagagagagaaggaggagaagggagagagaaagtgagagagagaagggggagggagagcgagagagagagagaggagagagaaggaggtagggaggagagggagagagaggaaggagggagggagagagaaaaggaaggagagaaggagagagagagagaaggagggagggggggagagagaaagagagaggagggagggagaaagagaggaggagagagaaggaggggaggggagggagagagagagaaggagggagggagagggagagaaagagaaggagggagggagagagagaaagagagggaaggagggagggagagagagagaaggagggagggagagggagagaaagagaaggagggagggagagagagagagaaagagggaaggagggagggagagggggagagagagagaagaagggggagggagagagaggagggagggagagaaaaagtgagagagagagagggggagggagagtgagagagagagaaggaggtagggaggaagagggagagagaggagtgaggggagagagagaaaaggaaggagagaaggagagagagagagaagggggagggagagagaaagagagaggagggagggagaaagagggagagagagaaggagggtgagggagggagagagagagaaggagggagggagagggagagaaagagaaggagggagggagagagagagaaagagagggaaggagggagagagggggagagagagagaagaaggggagggagagagagagaaaagaaaggagagaaggagagagagagaggaggagggagggagagagagaaagagagaggagggagggagaaagagagggagagagagaaggagggggagggagagagagaaggagggaggggagaggagagaaagagaaggagggaggggagagagaaagagagggaaggagggagagagagggagagagagagagaagaagggggagggagagagagagaaaaggaaggagagaaggagagagagagaaggagggagggagagagaaagagagaggagggagggagaaagagagggagagagagaaggagggggaggagagagagagaaggagggagagagagaaagagaggaaggagggagggagagagggggagggagggaaagagagagaaggagggagaggagagagagagagaaggaggaaggagagagagaggagtgagggaggggagagagagagagagagagaaagagaaaacacacaaacacacattgtcTGTGGGATCTGGCTCTTCCTAAATCCCTTAGCAACTGCTGCAGTCACAGCCTGCCTTGTCCTTGAGGCTGTTTCCTTGTTAAAAGTTGCCAACTCGTGGGGGCAGCCGCAGGAGATGGACCGTGTCCAGACTCCTCTGTCCTGGGGTGGCCTTGGCCGTGACCGCGTTCCTCTCCTCTTCTCGAATGGCCACCTCCTGTGACCAGATGGGCAGGAGGGCGAGAGGCTGTTTTCCTATCCGGAGCTGCCTCCATGCCACGGCCCCCACCTCCACccgccagaccagcttgttggaatagaaatgttttcagggctcggcggaaaatgcgtaagtcttggatgtttcgtaactccgggggaagcccgttccagatggtgggtgcccccacagagaaggctctccccctggaggccgtcagtcgacattgtttggccgacggcaccctgaggagtccctctctatgggagcgaactggtcggtgagaggctattggtggcaggaggcggtctcgtaagtaccctggtcctgagccatggagcgctctaaagatagtaaccaaaaccttgaagcgcacccggaagaccactgggagccagtgcagctcgcgcaggagggggcttacatgagagcgccacattgctcccatttgCCCACCCTTGCTTTAGTGACTTCCTCAGTCTCATGCCAGGAAATGCCCATGGAGATAAAACAGTGCAGCATGACTCTAGCTGGCCACCTAAGGCTGGGATCATGTAATAAATAGAGgtcatccttgatttatgaccgtaatggagtctgcttttttcccttcttttttgcGGCGGTCGTAAAGGAAATGCCATGGTTCTTAAGCCAATGACTGCAGTCGTTCAatgaaaatcatgtgaagtattcgtaccgctttataaagccttagtaaggccgcaCCTGGAATACTTGCATCCAGAtgtggtcaccacattacaaaaaagatgttgggactttggaaaaggggcagaaaagagcaactaagatgattagggccatgtggctcagcagactgatagcattgtgattaacaccagctgcctgcaattactgtaagttcgaatctcaccaggctcaaggttgactcagccttccatcctttctaaagtaggtaaattgaggacccagtttgtgggggcaataagctgactttgtataaatatacaaaaggatgaaggctattgcttaacgcattgtaagccgccctgagtctccggagaagggcggcatataaatcaaattaaaaaaataaataaattagaacatagaataacagagtaggaagggaccttggaggtcttctagtccaaccccctgcttaggcaggaaaccccacaccacttcagacaaatggttatccaacctcttcttaaaaacttccagtgttggagcattcacaatttctggaggcaagtcgttccactgattaattgttctcactgtcaggaaatttctccttcgttctaaattgcttgtctccttgattagtttccatccattgcttcttgtcctgccctcaggtgctttggagaatagtttgactccctcttctttgtggcagcccctgagatattggaactctgctatcatgtctcccctagtccttcttttcattaaactagacatacccagttcctgcaaccgttcttcatatgttttagcctccagcctccatattaaaggcctggagactaaaacataggaagaacggttgtaggatttggggttggctaatctagagaaaagaaggagcagtggggacatgatagcagtattccaatatttatttgtttgtttgtttgtttgtttgtttgtttgtttgtttgtttgtttatttatttatttatttatttatttattatatttctataccgcctttctcccgtagggcTCAAGGcgatgtacagtcaagaaaaatatagatacagaaacatcataaaattgctaattaaaattattattataacatagtttggcccaattaaatagaacctaaaattagataacattttaatgaacattcacatgttcatatttgaggggctgccacaaagaagagggggccaatttatttttgaaagcacctgaaggcaggacaagaaacaatggatggaaactgatcaaggcgagaagcaacttggaattaaggagaaacttcccaacagtgagaacaattaaccagtggaacagcttgccaccagaagttgtgggtgctccatcactggaggtttttaagaagagactggacagccacttgtctcaagtTGTATAGGcccttctgcttgaacagggggttggactagaagacctccaaggtcccttccagctctattctgattaatcgATTGATTGAtctttaaacaaatccattgTAATAAAGGCCAATTTTCAGCCAACGCGTTCTGAATCGTACAGATAGCCCTTTGGGACTTGAAGGCCGCATCTTCAGCTGGAGAAGGCTGTCTTGCCATTGCTTTCTATGATAATCTCCCATCTCCTGACCTAGTTGATTGAGAAGTAACAAAATATAAACCTTGGATGGAGAGAAACAGTTTATTCCTTTATCTATAGATAAGTGGTGTTAGTCAGACTCATGAATACTGGCCTTGAAGATAAGTTGGTAACAATTTTGAGACCTGTAGTCTTCTGGTAAACTAACTCTTGATTTAAATCCTAGACTACTGAGTCAAAACGGGCCAGTTTGTAGTGGTTCGACTAACACTGGGCAAACTTTGGAGTAtggatagtccttggcttacattGCACCccgaatttgttaagtgaattttgccccattttaggaccttcctTGCCGCACTTGTTAAGTAAATCAGTGCAATTGTAAATCTGGATTCCCTATTAACTTTGCTTACTAAACAAATGgggctacatggggctccccttgaggagcacccggaggctccaactggtgcagaatgcggccgcgcgggggattatgggagcgagggggcgctcccacgtgacacctctcctgcgtgagctgcattggcttccaatgatcttccgggtgcgcttcaaggtgttggtgaccacctttaaagcgctccatggcataggacctgggtatttgcgggaccgccttctgccgccgatagcctcccaccgaccagtacgctcccacagagagggactcctcagggtgccgtcggccaggcaatgtcggctggagacccccagggggagggccttctctgtggcagcacctgccctctggaacgatttgcccccggagatacgaaggatatcggatctccaggcctttcgccatgccctgaaaacttttcttttccatcaagcagggctggcgtgaaatccccccccccttttttttagctttttaaattgtcaatgggttttagtttgaatgttttaaattctgggccaaagtcatgtaattcttttagaaattttaaattttgtattggtatgtgttttagttctggctgtgcaccgccctgagtccactaggagaagggcggtatacaaattgaataaaataaataaataaataaataaataaataaataaataaataaataaataaataaataaataaatggccttaattcgaggactacctatatctcaTAACTCTACCACTTCGAGGGGGGCGTGGGCACGGTACATATTTGGGCCCCCCATTGTCCCAAATGATCAGTGGCAGGGCAAAAACATCAGTTGAACTTTGTTCCGATTTGTTTTCAGATGGTTAACAAATTAGATGCAATTCATTAAGCTTGTTTCCTAAGGGTTTAATAACTTTCCTCTTCTTTCACGTTGAAAGTTAAGAGTTTGGCAGCCGGTTTTGGTTGCTTTCCAGGCATTATATGAATGGCTTGAGTGAAGGGGCACGAATGGAGCCTGATTAAGGTTGCCTTCATAATATGAGGAAATGGGCAAACTTGTTTACAATTTTGGCCAATGAGTCACTCTAATTATTTTTGCTGAATGAAACCTAGTGAACTTTCAGAGTATAGTCTTAGTCCAATGTACTGTGAAAGAAACTTTTGATCTTGTTTAGTGTTATGAAGTCTACCTCCTCATTAAATTTAGATTACAtaacagtgcaaaaaaaaaaagagagagagagacaatttCTTGGACAGTCTCATTcaacagagccttgatagtacagtggtatacgcatcctgttattaacacagctgcctgcaatttctgctggttcgaatctctccaagactcaaggttgactcagccttccatcctttctaaggtaggtgaaatgaggacccagtttgtgggggcaataagctgactttgtataaaatatacaaaagtatgaaggctattgcttaacgcattgtaagctgccctgagtctctggagaagcgcggcatataaataaataataattaaaaaaaaaacaaaaaaaacaaagatgattagagagctcaaggctgaaacatatgaaggacggttgtGGGAATTGGGTACGtccattttaatgaaaagaaggcctaggCGTGACATGATAGCATGTCTACTATGTCaactctggaatcaactccccttggagctccgactagcgccCGACCTTTCGccaggaattaaaaacttggcttttcaaatcccttgacctggtctgatgatggggttttaagggttttaatgggttaatattaaattttttagattttagtctttatttttattgtggcttgtgttttattgttgtgagccgccctgagtccactgtgagatagggcggcatataagccgaataaaataaataaataaaataaatagcaatgttctgatatctaaggggctgccacaaagaagagggggtcagcctattttccaaagcacccaaaggcaggacaagaaacaatagatggaaactaagcaaggagagaaggaacctagaactaaggagaaatttcctgacagttagaacaattaatcagtggaacaacttgcctccagaagttgtgaatgctccatcactggaggcttttaacgtgtcggcatgttccaagtgaagccaactgtgaccccatgtaatttacaacCCAGTCTTGACCAAGTTTCCCGCTCCCTCCTCCCCGGGTGTGTCATCAGttacattcgccaacggagcaatttcgcaggttgtagagatcactccgctccggccgctgtgggtaaccctgggagacagccttgagagagatacatctgaaatgtgcttttgtttttggctgccatgctgcttcccccttgcctatggcaattcgagagcaggccagggatactttgtgagttgacataaagattggacaaccatttgcctgaaatggtatagggccgtgatggcgaacctatggcacgcgtgccagaggtggcacacggagccctcTCTGTTGGTACCTGTGCCATtggcagctggtcttcgggtttccagcgctCCGGCGCGTGCATGCATTCacacattctggtttgggcacttggtgctgaaaaggttagctGTCACTGATATAGGGGTTCCTGCCTGAGTGGGGATTTGGACTAGAataagggtctccaaccttggcaactttaagcctggcggacttcaactctcagaattccccagccagcaaagcgggccagcaaagctggctggggaattctgggagttgaagtcctggactagaagacctccaagatcccttccaacttcgttATTCTGTTAGTCTTCAAGAGGTTTAGAAATGGACTGGTTTACTGTTTTAATATCTTTCCTGGTTTTGATGGTTGATAATATCTTGAGGTTGTCTTTCTGTCCTTTCTTGATGAAGAGGACTGCATTTGGCCTTCTCCAATTTCCCtagttttcttcttcattggttaCTCTTTGAGATTTAATTTATTTGAGATTTAAtttaaactttaatttttttgaaaTCCTTTTCAAGAATTCCCAACCAGCTTCAATCCATTTTACCTTTTAACGGTTTCTTTATATCACATCTTCCTTACTTTTTCTTAGTTCATTAGAACTATGCTTTCTAAAAATCCAGGGCTGTTTccaagcaggtttttttttaaaaaaaataaagattctaATAATGTATAGCCATTTCCATCCGGTTTTCATCTCTTCAATATCTCCAACCAATCCTGTTAGTAAGGCCCAAATCCGAAGTAGCTGTTCCCCCTGATGCGCAATTCAAATCTTTGGAAAGAGGAAAATTATCACCAAGACAAGTAGAAAAATCGATGTGACATCTTGGGTCCCGCAGAATTAATCTTCTCACAGAAGTCTAGAGCTTGTTGAAATCCCCCATTCATGGTTTTCGGCTTTAATAAATCTTCCCTCCGTCTCTTCTGATTGGTTGGATGGTCTCTGACAGACTCCATGGAAAATAATCGTCCTTTTAATTTGCTCTTTTATCTTAACCCTGTTTGTTTTCAACACTCCTGGTACCATCAATCGGATGGACCTCTCTTCAGTTCTTCTCTGGTACCCATCTCTATACCATCACGTCCTTCTGTTGttctctgcctgtctgtctgtttcaTATTGTcattaattatggggccaaatatatatttatctttttaattgtattttaatgtttgtagtttatgtttttactttggctgtacaccgccctgagtcctcagggagaagggcggtatataaattcaatataaaataaataaataaaataaaatatgtatctatctcaggggtgaaatgctcccggttcggaccagatcgcccgatctggtagcgatggcggtggatggttcggagaaccggtagcaaaaatccctgcccccccacatgcccagctgagccgcgcgatcatcagaggctgtttttttttacttttaaaagcatttttatattttatataaattaaatataagtatatattttatacttatgtattttatgtcttttattgggtttgtttttacttgttgtgggccgccctgagtcctatggagatagggtggcatacaaattatattaaataaataaataaataaatttttctacaacctcttcggccgaaaaaatgcttttaaaagtttttttttaaaaaaagcctccgatgatcgcatggctcagctgggatcctcagaggcttctaaaagcatttttttctgcaacctcttcagccgaagggctgtagaaaaagaaatgcgtttaaaagcctctggcgatgccagctgacttgcctgatcgtcagaggctttctaaaagcatttttttctgcaacctcttcagccgaagaggctgtaggaaaagaaatgcctttaaaagcctctggcgatcccagctgagttgccagatcatcagaggcttctaaaagcatatttttctgcaacctcttaaggttgtagaaaaaatgcttttaaaagtaaaaaaaaaaaaaaaagttggcgatgcccacccagtcacattaccgccccccccaccaagccacgcctatagaaccggtagtaacaaattttagatttcacccctgatctatctgGTCCAACTCCCTAACCTCGGGGGGCTGGgataggcatggccagggtgaaCGTGGCCAGCtgaacatcacttgtgttgggggcacctgtggtgacctcagtgaaaacaggctcccaaactccattttcggctgcgacggcctcctgcaaccctctgccagcgattTGGTCTTCTCCTGTATCCCagcttctctctgctgcagccCCATGGATGTCCCTGTCTCTCCATCGCTCACCcgtccccttttttccccctttctcttgcAGTCTGTACCGTGCGGTGCCAGAAGTTCCTCATCTCCAAAGTGGGCGAAGACTGGATCTTCCTCATCCTCTTGGGTCTGCTGATGGCCTTGGTGAGCTGGGCCATGGACTTTGCCATAGCAACTTGCCTGCAAGGTAGGAAGATGGCAGATCACAGGTGCAAAGGCAGGCAGCGCTCCTGGGCTGCGAATCTGAAGCTCATGGTTTCCAAGAGGAGGCGTTTTGTTtcgatttttattattattattttattttattttattattctattctatttcattttgttttgttttgtttcattttgtgccatcttattttatttcgttttattattttatttcgttttattatattattgtatttttttattattttattttattattctattcagcagagggatgaaagagccacatacggctccagagccacgggttgttGACCCCTGGCCTGGGGAAACAGCCTGGACTTCAGCGCCTAGTAAGATTGAGGCCATCCAAATTTCCGGAGGGAAGATGCTGAGAAAATGGTCTCTTCGAGGCAGACGCATCACTTTAGCTTAGCCTCCTGCGTGGTGGCAACTCAACCTGGAAGATTATCTCTTGTGCATTGACAAATaaacccttcccccccctctctctcttacaGCCCAAAAGTGGATGTACGGCGGGTTGGATACCAACGTTTTCTTGCAATACATGGCTTGGATTACCTATCCCATCGTGCTCATCACCTTCTCAGCTGGATTCACTCAGATCTTAGCCCCGCAGGCGGTGGGTGAGTGTCGGTCCGGAgaggtgggaagggaagaagctGCTTTGGAGGAAGCCCAGCTGTTTGGAAGGCACAGCTGGGAATCCACCTGTGccaaccattttttttctgatcCTGGAGACAAGGAAGGTTCCATTCCATCAGAGACCCAAACCCAGGGGATTCTCCTAAAATGTGGCCCTTTCTGCCCATCAGGTCACCTTTCTCTGCATTGGAAAGCTCCCCTTTTCCCCCTCAGAGAGGAACCAAACCAAGGTCTTCACTGTCCTGAATCTTAAGAAGCAAATTCATAGGCCACGCTCAAagcatgctggggaattctgggagttgaagtcacgtATCTTAAAGTGGTAAAAGTTGAAAAGCATTGTGCTAGGTCTTTCCCTGACCTGGTTAAACATTCTTTCGTTCAGTGGATTTCTGCATCTCTCTGGATTTTCctgattcttcttttttgccTCATCTCCttcccgccttccttccttccttcctccctcccttctttcttccctccctctccattccttccctccttccctctctccctctcccctgccttctttctttctttctttctttctttctttctttctttctttctttctttctttctttctttctttctctctctctctctctctctttctctctttctttcttttttccctttctttctttccttctttccttccttctttcctttcttcctccctccctcccttctttcttccctctctccctctcccattctttctttctttctttctttctttttcttttcttcttttcttctttcttcctttcctccccccgtCCCCCACCacactccctctcccttccttcctttcttccttccttccctccttccttccctcctccctcccttcttccctccctctctctcccttccctccttccctctctcccttttccctgctttctttctttctttctttctttctttctttctttctttctttctttttctttcttttctttctttctttctttctttctttctttctttctttctttctttctccctcctccctccctccctccctccctccctccctccctcccttccttccttccttccttccttcctctctctacaGGCTCTGGCATCCCAGAAATGAAAACCATCCTGCGTGGGGTGGTGCTGAAGGAATACCTTACCCTCAAGACCTTTGTGGCCAAAGTCATTGGACTGACCTGTGCATTAGGCAGCGGGATGCCTTTGGGGAAAGAGgtaaggggtgtgtgtgtctgtggggTCTGTGGGCTACCAAGATGGAGAAAGATCTGGAAACCAGGTTCTGCCTGGAATGGTGAAAAGACACAGTTGTCTTTAGTTTGCAGGAAGGTAGTTTGAGAGAAaatatgatacaggtagtcctcaacttacgaccacttGGTTAGCAACTGTTTTAAGTTACAATGGAcatcccccccacccaaaaaaagctATTCACAACCTGGTTCCCAAGTTCTGACatcccagtggaacagaagttgcctccagaaatcgtgggcactctatcactggatgtttttagacccgtgatggcgaacctatggcatgcgtgccacaggtggcacgcagagccctatcggtgggcacacaagctcagctccggcgcacatgcacacgctggccagctgatttttgtgcCTTCTGGGCCccctggaagtcggcaaacaggccgtttccagcctccagagggcctcccggtgggtggggaagaccgttttcgccctccccaggctcctagaaacgctctggagcctggggagggtgaaaaatgggcctaccgggcccaccgtgccatcgcatgccaaaagcgggggaaacgTGGGGTGGGTtcgcgcacacatgtgcaggctggggcgcatagaattatgggtgtgggcacgcacgggCGCGACTCCCCCgggctccccccacttttggcccacgatggcaaaaaggttagccatcactggtctagacagtcacttctctgaaatggtataaggtctcctgcttgagcaggcgggctggactagaagacctccaaggtcccttccagctcattcattctatacATTCGTTTGCTACCTGCAATGAATCCTGTAGAAGGTTGATCATGCATGATGatatctgttctgacctaggcttcctgatacagtaaaagcacacaatgaatcccaaaaaccctcttttttaaaaaaaaatttgatttatatgctgcccttctccggagactcaggacggcttacaatgctttaagcaatagccttcatccttttgtatatttatacaaagtcagcttattgcccccacaaactgggtcctcaatttacctaccttagaaaggatggaaggctgagtcgaccttgagcctggggagattcgaacttgcagtaactgcaggcagctgaatgttaataacaggctattagccagctgcgccaccaggcccctttttatttcaatggctgtgaattctgctcattccgagcctgttcattctcaatcggttcattcacagatgagtcccaaatagtttgtaaagagtccaacagaagtctgccacagttcttctgataaggctgataaacacccacctttatctcccttgacacgctgccaaagacctaactttgcaaggccacacagaacACAGAGTCAACACGGAGCTGCTGTCTTGAAACCGGCCAGCACGaacaacagttgcttcctgcaaaggctcacgtgcctttgctcctcctttatgtcttatgggaggggccaatcatctccaagccctactcccgagtcgtcccttttgttttaactgttcttgccttctggcacctctgcgcatgcgcgcactgggaacaggcttcccctgttcctctgcctctctgacgtcagactctggaggctccggagtcagcacataactcccagatggccctggcccactctctgcctccgacgcagagccctcgtccgaaccttccccagactccaggactggcccaggttcctccccagcctcctcactgtccaactctgcaggctgccggcggaccacaatatcttccaactctatgattttgTGAATCTTCTTTCCAAGGCTGTTTAATCCAGCTGCCTTATCAGCTCCCATAACTGGACACACTGCGCATGGaatcattgattgagatgggcgGCGGCAGAAACTGAATGGATCagaggtgggcaattgtggcccttttacaacctgtggacttcaactcccagaattcctgagccagccaagctggctcaggaattctgggagttgaagtccacaggttgtaaaagggccacagttgcccacccctggaatagataaataaataaacataaaaactTTGAGAGTGTTTGGGCCCTAGCAACGTTCTGCCGATCTTGCtaacttttccttcctccctttcctgtATTCAGGGACCCTTTGTTCACATAGCCAGCATGTGTGCGGCCCTCCTCAGCAAGTTTCTTTCAGTCTTTGGAGGCATTTATGAGGTGAGTATGTAACTCTGAGGAAGCGACGTAGAATATGCGCTCTGAGAATGGAAAAACAAGATGGCTGAAAAACATCAGATTGCTGGTTaatcaggggtccttggtgctctctcagttttgttgttttcttgcggacgtctcattaccaagctaggtaacctcatcagtgcactgatgaggttacctaatttggggaatgaaaaatctgaaagaaaacaaccagagagcaccaaggactcctcatttcagccctgagctacaaatattctcctttattttctatggaaattctcagtcatccaggtcatggttgtcccaaaagtgcttttttttcccctcaaaagacaactggactttccttgaagacatttcgcttctcatccaagaagcttcatcagttccgacagtcagaactgaagaagcttcctggatgagaagcgaagcgccttcaaagaaaaacaactccacattctcctttattgttggTTAGTCACAACAGGCAGGAGTCCAATTCTGAGTTGTGTTCCTCTACCCTCAGTcctaagatttataatttggagaTAATAATAATCCCCAAATTGTAGAAATCAAACCAAATTCAGGCCTGCTTTATGGTCATGGCCAAAAAAAAGCCCTACAGGCACTTTTGAACTCTTAGGAAAAGTACTGTTGGGGACTTGTTCCCTTATTCCTGTTACCATATTATGATTAGATTCATGACTTCATTCTCGAACTCTCTTGCCCGCCAGCTAGCATTACATCGTGCTCCAAGGCCAGGCTGGCTGAAAACAATGGGGATTGTAGTCTAAGCTATTTAGAAGGTCTGTTTTCCGAAGCTAGGGATAAAAATATATGTTGAAAGCTGAGAAAGGCCAACCGAGCTGGGAGTTAAACTGAAGTATTCCTAATGGGGAGATGGTTTATTTGTGATCTGCATATCAACTTAGCCCTCTGTGACATTAGCGGAAGAGGGGAGCGCCACAAAAAACATTATTTCCGTGGcattttaccttttacctttttaaaaaaatttttacaaacatatcaatgggTGAACAGCGTGGCATctgagtgtcatacattctaatacgaATAAAACTAGTAAagttaatcatagttattacattcaatcaacatatatttctattaataatacacatttatattaagttgcagtctATCATTAtccaattattccatgttttctcttgctattgcttttattttattatatagtgTATATATTATAAAGTGtgtacactaatattcccccttctcttatttctatctcttattctaccTTTCGATCATGTCACCCTTAtactaaaattttaaattttaaaccaaattttaaatttaaatttggttttaaattattggggatttaaatttgttcagccaaattatttaattcgttttattttattttaaattttgtatttatatgttttattctatggctgttcaccgccctgagtccttcgggagtagggcggtatataaattcaataaaataaaataaataaataaaataaataaaaaacattttctttctagcctacctaacttctagtcatgtcacctacccagtaaaaggaaagaaagcgagagaaaaagaaaagcaaatcagaacaacaaaaaagagatatcatctatccatcgtctcttgcccgcttcaatactttaattgctatgctttttttgacttgtctcccatattcctctcttgaatctttatctctgtctgcattTACTTCTCAGCTGTTCAATCTAGATATATTAAAAGATGTTTTCTTTCTGTCCTGCCTAACTTCTAGTTGTGTCACCTACCTAAGAAAGGAAGAAActgagagaaaaaagggaaagcaaGTCATTTTACTTATTGCTTTGTTTATCAAAATTAAAATCTGCCCACTTCCCTTACAGATGCTTTCTTTTGCACTGCAGTCACCTTTATAGTTAAAATCTTAATAAATCCTCTTTTCTTGGCACACGAGAGTCTCCAGCAAAATGGCTTGCTAAGCCTTTGGAAAACAGAATGGGGACTGGGTCAGGATTAGCGTCCATCGGTTGAATTGTACATTAAGTTTAACAGAGTcatggtggcgcagcggttagaatgcggtattgcaggttTAACTCTGCCCACAttttggagttcgatcctgaccggctcaaggttgaatgggccttccatctttctgaggtcggtaaaatgaggactcagattgttggggtgcAACATGCTGAGATTGTAAACCGGTGTAAGgaattatgaagcggtatataagtctaagtgctattgctattgctagctgATTGTTTCCCTTAGTGCCATCCTCCGCTGTTActcatttattttatgtatttatattcagCCTTATCGTTTTTATAAATAATGGAAAGTGCTGAACGTATCTAAAACTCCTTCTGCCTTCTGTTTTTCTCcataacaaccctatgaggtgagttgggcccagagagagagtgactggcccacatTCATATAACCAGCTTTcgtacctaaggcgggactagaactcacacactcctggtttccagcctagTGCTAAACCAGCACACTATTTTTATGTTAATCCAGTCAATCTAATCTGGGTCATTAAaccataaaaaacataaaataggcAGTCATCTGTCTTTCGTGCCTAGGGTggtactagaactctcagtctcctgatgattggcccaaagtcacccagctgttttagaatagaatggaatggaataaagaatagaatagagtagagtagagtagagtagagtagagtagagtagagtagaatagagtagaatagaatagaatagaatagaatagaatagaatagaatagaatagaatagaatagaatagaatagaatagaattctttattggccaagtgtgattgggcacacaaggaatttgtttttggtacatatgctctcagtgtacattaaaaaaatacattcatttcatgcctaaggagggactagaattctcagtctcctggtgattggcccaaagtcacccttgcagaaaacaatgctttgaaaagcctctgccgatcaggcaactcagctgagatcgtcagaggcttttcaaagcattatttttaccacctctttggctgaagaggttgtagaaaaaatgctttgaaaagcctctgacgatcccagctcagccgcgtgatcatcagaggctttttttttaatttttaaaagcactttttcgtcagaagaggttgtagaaaaaatgcttttaaaagaaaaaaaaagcctctgatgatcgtgcagctcagctgggcatgatgggggggggctcagggattttttgctaccggttctccgaaccatccgccgccatcgctactggatcaggcgatccggtccgaaccgggagcatttcacccctgggggggtgggggggagagaagaaaagagagagaggaagatatGGTGAAAAACAATGTATTTGTGATAAAGAATTTGATAAAAGGGATGAATATGGAAAAAGCGACGTATGTGACTCGGTCAACACTCCATTCACAAAATATGtataatgaaagaaaatttgtaataaaagttgtttaaaaaaagaagaagaagaaagttcagttgcctcttgaaaaaaatgcacctttgggacaaccatgacttggatgactgagaatctccatggacattccTGCCAACTGCcattcctcctcttttctctctctctctctcttgcagaaTGAATCCCGTAATATTGAGATGTTGGCGGCGGCTTGTGCGGTGGGCGTTGGGTGCTGCTTCGCTGCTCCCATTGGCGGTAAGGCTTCCTTCCGGAACTTTCCACGTGGCTCGTCCTCGTCTCTGCCCCAAAAGCTGTCCTTTCCTGCCTGCTCTGTCCCAAAAGGGGCTTCTTTTTGAATTTGGCCAACGAATGTGTTAAGGCTGAATCCGCCGCATGGATAGGGACGTTAATTTCTGATGCTTTCCCCAAATGGGTTAAGAAACTGGCAGAAAGTTGAGCCGCTGTCAACCATACAACATAGAATAtcagattggaagggaccttagaggtcttctagtccaatcccttgctcgagcaggagaccctatacaggtagtcctcggcttaggaccaaaatatagaatagatttttttattggccaagtgtgattggacacacaaggaatttgtcttggtgcatacgctctcagtgtacataaaagaaaaaatacgttcatcaagaatcataaggtacaacacttaatgatagtcataggaaacaaataagcaattgaatcatactaggaaacaatcaatattaaTCGTAAcaatacagcaacaagttacagtcatacagtcatgagtgggaggagatgggtgataggaacgatgagaagattaatagtagtgcagacttagtaaatagtttgacgctgttgaggaaattatttgtttagcagagtgatggcgttcgggaaatagaatagaatagaatttttattggccaagtgtgactgggcacacaaggaatttgtttttggtgcatacgctctcagtgtacataaaagaaaaaatacattcatcaagaatcataaggtacaacacttaatgatagtcatagaaaacaaataagcaattgaatcatactaggaaacaatcaatattaaTCGTAAcaatacagcaacaagttacagtcatgcagtcgtaagtgggaggagatgggtgataggaatgatgagaagattaatagtaatagtaatgcagacttagtaaatagtttgacgctgttgagggaattatttgtttgctAAACAAatgagtgatggcgttcgggaaaaaactgtccttgtgtccagttgttctggtgtgcagtgctctatagcgtcgttctgaggggtaggagttgaaacagtttatgtccaggatgtgagaggtctgtaaatattttcacagccctctttttgacccgtgcggtatacaggtcctcaatggaaggcaggttggtagtaattgttttttctgcagttctaattatcctctggagTCTGTGTAagtaagtaagacatttgttaagtgagttttgccccattttataaagttgattgccacagttgctaagtgaatcactacaagctgataagtgagtaacccggttgttaagtgaatctggcttccccgttgactttgcttgtcagcaggtcgcaaaaggcgatcacatgaccttgggtcacagcagccgtcataaataagaaccagttgccaagcctccgcattttgatcaggtgattatggggaatgctgcaagtcgtaactgtgaaaaaNNNNNNNNNNggtgattggcccaaagttacccagccgcctttcatgcttaaggcgggactaaaacTCATATCGTCtcttgattggcccaaagtcatccagccacctttcatgcttaaggcggaactagaactcacagtcttcttgtgattggcccaaagtcacccagccgNNNNNNNNNNNNNNNNNNNNNNNNNNNNNNNNNNNNNNNNNNNNNNNNNNNNNNNNNNNNNNNNNNNNNNNNNNNNNNNNNNNNNNNNNNNNNNNNNNNNNNNNNNNNNNNNNNNNNNNNNNNNNNNNNNNNNNNNNNNNNNNNNNNNNNNNNNNNNNNNNNNNNNNNNNNNNNNNNNNNNNNNNNNNNNNNNNNNNNNNNNNNNNNNNNNNNNNNNNNNNNNNNNNNNNNNNNNNNNNNNNNNNNNNNNNNNNNNNNNNNNNNNNNNNNNNNNNNNNNNNNNNNNNNNNNNNNNNNNNNNNNNNNNNNNNNNNNNNNNNNNNNNNNNNNNNNNNNNNNNNNNNNNNNNNNNNNNNNNNNNNNNNNNNNNNNNNNNNNNNNNNNNNNNNNNNNNNNNNNNNNNNNNNNNNNNNNNNNNNNNNNNNNNNNNNNNNNNNNNNNNNNNNNNNNNNNNNNNNNNNNNNNNNNNNNNNNNNNNNNNNNNNNNNNNNNNNNNNNNNctctgcatttcttggggccacgaaagagtatcctgattggttgtcagactcccagggggtgggggtctcagCTAGCCTTGTTGGctaatgtaatcttcccaggtgccgtgTGATGAGTTTCTGtcgctagatgggtcctattgtgttagtttctgttgctagatgggttctattgtgttgcagatgatggtccattgacaaagattgagtttctgcctctggccccttgacaaagggtgggggcaggaagatgggagctgcttcgtctttaaaacatgcttctccatttctcatccagggaaacataatattctgcctttttaatatttcccaaaatatttcattcctctaggaaaggggtgggtgctaacttcctacactcctTTAGGGGGGAcattccttcttttgtaagttcttttCTCCACTCTCTTaaatgtcctccttttcgatatttgaagactaatctgtaagtctctgtattcgatcgatgccgatccgatccgttgagtgtgatgtgacgtatttgtatttgacatgacaatTCGTCAAGACTCGGTACAGTGTGGCGAGACACGATTATGAGATGCAcgcgctccgcacaggagaattgttttgagagagtgcgccgtgcacaagtggctttgtttacttcttaccgaaacacgacacGGCACACACGCACGCATTAAACTCACTTCTTTCTCAgtgaatatttcttttatttacgattttttttcttcaatttaattgtgtcctcctttttttttttttttgggcaaagattttattttttaagtaaatatataaaaaacaaataaaaaaccatcttcaatGTAAATACAAACAGTGCGTCTTCCCTCTAttcatatatatccatatattattatcctcattaatcgTATGTTTAGCTATGGCTGTTTCTTCCCTCATATCATACAAAATAGTCTAAGATTTAAGTTAATTTGTATTATACCCTTCATTCTCCTAAATCATTTCAATAACAATACATCTTTATATCGTATTTTATACAGTTCTACATTTCTTGCATTGGAAAAATCTCCACCGTATTTCATTTCCATaactttttatctaaccattggtaaaataaatcccatatctcgtaatattgtttatcttcttcttctctcatttcaaatgtcaatttactcatttgtgtcctcctcctcattgtaaaaaagttggtcaccttaataTTTGTACCGCTTCAACCATATCTTAATCACTTCTAATTGAACAGTAAATCTAATTAATTCACTGACtcgtgtttatgacagttgcagcatcccgggggtccccttttgcgacctcctgacaagcacagtcaatggggaagccagattcacttcacaaccccgtcattaaatgaacaactgaagtgattcacttaacaaccaggcatTGGTTGACTTATCACCATccttttagtgaccgtttgaaattagaacagcaccggaaaaagtgacttgtgattgtttctcacacttacgaccattactgcgttcccacagtcacatgatcaaaatttggatgcttggcaactggttcatatttatgacggttgcagtgtcccagggtcacgtgatcccctcttgcgatcttctgacaagcagattcatttaatgaccgtgttAGTAAGTTAATaactgcggtgattcgcttaacaacggtgccaagaaaggtcgtaaaacggggctcAACTCCCTCAAACCGCTGTCTcgttcagcaacagaaatgttgggctccattatggtcagaACTCGAGGACGTAGCCATATTTTCGCTCTGTCCTTTCATTACCTCCACCTGTTTGGCTTTTAGCCAAAGGTGTCAAtgcaggaaaaaagagaaaagttccTTTTGCTGCAAAATGTAAGAAGGGTGAGATGAAAGCCTAGtcagaagagatttttttttttttttttttaaatcgtttTCATGGAACATTTGGGGGCAGGTTCCTCTGTTAAAGCTGTAGATCCAGCAAATGCCAATTAATGTTGTTGCAAATGAGTTTAAGTCTAGAAGCAGCTTAAAAGCAACAGCAAGGAAACCGGTTCTCGTCTACGGCCATACTACCCTGAACGCGCCCGATCCCGTCTGATCtcggaagctaagcagggtcaggcctggttagtacttggatgggagaccgcCTGGGAATACCGGGTGCTGTAGGCTTTTtggttatttaatttaaaaaaaaacaaaaaacttgcctcctggcttttaaaaaaaaatgtttaatattttatttaaaattttaaaaaaacttttgccTCCTTGCTTCCCCGTCCAGCCTGACTTTCCACTTTTCCTGCAAATGGCAGCCCATGCAGGAAAATGCAAGGGTACTTTTTTCCCAATGTGAGATATAATGGGTTGAAATCCTTATGCATCCGCTTGCTTAGAATGGCCCTCTTGGCTTTGCAGGGCAGCGCAGAAATACAGCAGCAGCAAGAGGCATGCATGGAGAGCCTGGGGGCAGGGGATGATGGGTCCCGTTTGGTAGTCCTTCTAATTGCTGAGCAGGGTATGGAGAAGCAGCTTAAAAGCCGCAGCAAAGACCTCATTCATTGTCTACGGCCATACTATCCTGAAAGCGCCCGATCCCGTCTGATCTCGGAAGTTAAGCAGGGTCAggcctggttagtacttggatgggagaccgcCTGGGAATACCGGGTGCTGTAGgctttttggggggtttttttgcaccctttctcctccccccccacttatCCAGATTATCCTAAACTTTTGCTGCAAATTGCAGCTCCTTGCAGAGCTGCGTTTCCCATTTTAAGACTGCTGGATCAAATTCAGCAGCTGGGCATTTGCACCCttgttcctccctcctcctcgGTCCAGCCAGCCGGTTCTAGACTTTTTCAGCCAGTTGCAGGAAATGCAGTGCTGCATCTCCTTCTCCAAACCTAATGCATCAGATTCAGAATtcgtctcaaaggtgctttttcttttttttcttttcttttcaagaggcaactggactttgcttgtttttccttgaagacatttcgcttctcccccaagaagcttcttcagctctgactgaatggagggaaatggaaaaatgtatattccttgcagatttatactccttgcagatttatactccttgcaaatgaccggctgtctgcaaggattataaatccttccattccccaccatccggtcagagctgaagaagcttctttaggtgagaagcgaaacgtcttcaaggaaaaaaccagaaagtccagttgcctcttgaaaaaaaacacctttgggaccaccatgacctggatggctgagaatggCTCTGCTCGGCAGCGTATGATCCtggacacaggtagtcctcaatttacaacagctcgtttaatgaccgttccaagttacaacaggcATTGAGAAAAGGAACTTACGACCGTTTCACACACTGACGCCCGCTTGCAGCATCTCCCCGCaatcccgtgatcaaaattcagacgcttgcccAACGGACTCCTCTTTATGATGGTTTTATGACGGCGTCCTGGGCTCACATGAGCCCCTTTTGCGACAAGGAAAGTtgacggggaagccggattcacttcacaaccgtgtcgCTCCCTTAACAAaggcaatgattcgcttaacaacggtgacaagaaaagtcgtaaaacgggtcCGACTCAACCAATGTTTTTCACTGAGCGATGTAAACTTTTGGACTGGGTTGCGGTCGtgactcgaggactacctgcagtagcCCAGTGAGTTGAAGAAAACATTGGCTAGGGAAGCAGCAAGGGAAGGAGTGGTGGGTTCTGATGGCAGGGGATGATGGGCTAGTCTAGGCTGCCGTCCCTCTCTAAGCCAGACTGATGATGGACCGCACATTGGGTGCACAGCGCAAGCTTAAAAGCCGCAGCAAAGACTTTATTCAATGTCTACGGCCATACTACCCTGAACACGCCCGATCCCGTCTGATCtcggaagctaagcagggtcaggcctggttagtacttggatgggagaccgcCTGGGAATACCGGGTGCtgtaggcttttttaaaatttatttaattttttaaaaaagacctgcttcctggtttttaaaaaaaaaatatttaatattttatttaaaattaaaaaaaaaccttttgcctCCTTGCTTCCCCTTCCGGCCTGTCTTTCCACTTTTCCTGCAAATGGCAGCCCATGCAGGAAAATGCAAGGGTACTTTTTTCCCACTGTGAGATCGGGTGGGTTGAAATCCTTTGGCATCCGCTTGCTTAGAATGGCCCTCCTGGCTTTGCGCGGCAGTGCAGAAATACAGCAGCAGCAAGAGGCATGCATGGAGAGCCTGGGGGCAGGGGATGATGGGCCCCGTTTTGTAGTCCTTCTAATTGCTGAGCAGGGTATGGAGAAGCAGCTTAAAAGCCGCAGCAAAGACCTCATTCATTGTCTACGGCCATACTATCCTGAAAGCGCCCGATCCCGTCTGATCTCGGAAGTTAAGCAGGGTCAggcctggttagtacttggatgggagaccgcCTGGGAATACCGGGTGCTGTAGgctttttgttttgtatatatacatatatacacccataTTCAGTGGGTCAGAATGTTTTGTGGCTTACCCACTTCTGGTAGtggggtcatttttttttttctatgaactCAAAGCATGTCGCGAATTCTGTAACCAGATTAAACCTCCTTAGGTTAAAATTAATCAGGGctctgcaaccttggcaactttacgactaattctgggagttgaagtccaacaagTCGTAAAGTTACCAAAGTGGCAGAGCCCTGGGTTAaatgcagtggtaaaatccattttttttttactaccagttctgtgggcatggcttggtaggcgtggtatggcttggtgggcatggcaggggaaggatactgcaaaatccccattccctccctactccttggggaaggatgttgcaaaatctccattcccatcccactctggaaccagccagaggtggtattttgattttgattttgattttgattttgattttattttaaactgggatgtcttgaattatctaggaccagagtgtttagtatattttaattggtttttttaacgtttgtattacatgcatttttatcgttcgctgttcaccgccctgagtccctcaggaatagggcggtatataaatttaataaataaaataaataaaataaaataaatttgccagttctccaaactactcaaaatttccgctaccagttcgccagaacctgctggatttcacctctggtttaaaTGCACCCCTTAAAGACCAAAGAATGGGTTGGGAACGTGAACTTGGGGGCCATTCAAACTTGAAAGCGAAGTTATATAATCCTTCTTGTGGCACtcctggtttttttgggggggaaatcgttttagcaagaaaaataaatatggctattgtgggagttgaagtccaacaagcaaagttgccaaggttgcagagccctgggTTAAATGCAGTGGTGAATTTTTTGACAAAAGGATGTCAAAAATTCCCTATAATATAGTattataatatagtatagtatataataAGCCTGAATAGgtttttatgggttttttaattgtatagctagggattttaaattgggaggctgtttatttaatctatttttaattatcttaacttttatattgcgtgttattttaattttcggctgttcaccgccctgagtcccttcggggagaagggcgggatataaatctaataaaataaataaataaataatataataaatataaggaagatgagaagaggaagggggaggggaaatcccAAATTTCTAGAAAGAGATAACTTTATGAAGTGAATGGCATTTCTCTGTAATAAATATGTACACAGTTCCCAAAGcttggtccttgacttacagccattcgtttagtgaccgttcaaagttacaacggcagtgaaaaaagggactttgTTTCACAATTATGACAATGCAGCGTCcccctgatcatgtgatcaaaattcagatgcttagcaactgactcttatttatgacggttcctaTGGGgtaccttctcacaagcaaagtgaccttaaaacatggttatttcgcctggctggtttggactgaaggggttttaaaggggattttaatggtctttttataatcttattgggtatgtttaacattgattttgcttgtttttattgttgtgagccgccctgagtccttttggagatagggcagcatacaagttcaaataataaataataaataaataaataaagtcaaggTCAGGTCTTAAAAACCGGGTTACGAACTTGTCAGCTGCAGTGgttcccttaacaattgtggcaagaaaagtcgtaaaatggggcaaaactcaaacgTTTCAAGgaataacagaaatttggggctcaattgcggtcgtaatttgaggactacctgtacacactgCTCAAAGCttgcataggtagtcctcgactgtttcgtaaccgttcaaagttacgacgacactggaaAAAAGGACTtagaaccgtttttcacacttacgaccattgccgcatccccatggccgtgtgatcaaaattcggacgcttggcagttggctcacatttatgacggtttgcagtgtcccggggtcgtggtgggatcccctttggcgacctcctgacatgcaaagtcaatctagggaagccagactcacttaacaaccgtgtgactaacttaacaacggcagtggattcacttaacaactgtggctggaaaggttgtaaaatgaatcaaaATTCATGTAAGAACTATCGTGCTTTGCAACGGACGTTTTGGGCTCAAGCCCCGAATTAAATAAAAAGGGAGCAATTGTattcataaatcgaggactatatagaatagaatagaataacagagttggaagggaccttggaggtcttctagtccaaccccctgcttaggcaggagaccctacaccacttcagacagatggcagtccaatgttttcttgaaaatttcaagtgatgaagcttctacaacttccgaaggcaacttctgttccatgggttgattattctcactgtcaggaaatttctccttagttctaggttgcttctctccttgattagtttccaccctttgcttcttgtcctgccctcaagtgctttggagaatagcttgactccctcttctttgtggaagcccctgagatattggaagactgctatcatgtctcccctggtccttcttttcatcaaactagacatacccagttcctgcaaccgttcttcgtatgttttagcctccagtcccctaatcctctttgttgctcttctctgcactttttctagagtctccacatcttttttatagtgtggtgatagTGAGTCTACCTCGGCGTAGGTGTGCTTTGCTATGAATGAGGGGgtatcttctttccttcttttgatATTTAGGCTTCCTTGCAAATTTGATTGATGCTGTCAATCAACTTTGGCCCAACGGAGATCTCGAAAGAGAAGGAGGATGCTTAAAAATAATTCCTTTAAATTatcttggttttttgtttttgtttttagtgCTGGCTCATTCTAATCTTTTCGTTGTTGTCTGTTGTGCCTTTGTGCGTCATTCCTTCTTGAAGAGAAGAATGGATGAAGCCACAGAGGGCTTATTCATCAATTTCCCACAATAAACAGATAGATATTTTCCAGGGCCATTAAATTAATCTAAGGCAACCAGAAGCGCTAAGGAAACCAGAAGCAAgtggacttccttgatttttcttaaaaatgttttcgcttctcatccaagaagcttctaacTCCTCCCCAACTCTCAAACTGAGACCACTAAGGTCATTCAATCCAACCCGTAAACTTGTCATGATTGAGACGTGTGGCTGCCACCTCTGATCCCATCCATTCTGGCGaacggtgtttttttttcaaggggatgcaggtagtcctcaacttacaaccattcatttagtgaccgttcagagttacaacggcgctaaaaaaagatgacttatgaccttttttcacccttacggctgttgtagcatccctatggtcatgtgatcaaaattcagacgtttgaaAAGTGAATGGTGTTAGGaaatgactattacctaacttgttgggttggcaatatataaaccctcaatatagctttaagactgctgtattgcatcatactgtgtcctgattggttagctctgtagccaaccagagggagctagaaacatggtttgttttctctttgctgctctttgctgttcttgctctgtATGAtatctgtatgctactgtttgcataTCCAGAAGAACTTATTTTTGTGAATGACTAcgatgactggtaagaagactttgttattggattatccctggacagtcgttttgctatctcctgctttatatgtgtatgacctggactgtttattggactgtgccttactatttcctgaaagtaaacacaactcagtgtatttgtgtgttggctgtgtttattcgtaactactctcagtcgctttcatgtgcacacccttgctactcaagggttactctgcgaattccttaacaaatggggaagccagattcagtttaCAACTGCAGAGGTTTACTTAACATtggtgtcaagaaaggttgtaaaatggggcaaaactcacttagcaacggaaatgtggggggtgtcataagtcgaggaccacttcTGTATTGGAATGGAAGCTGCATTCTTGAAAAGCGAGGAAAGGTAAACTTGAAAAGGGAGGAAGAACACCAGTGTGGGAGTTATTGTTTGTTAGTTTCTTTGcttgtttgtaaaatttattggccatccatcttaccacagggttaatgtttagaattagaattagaattctttattggccaagtgtgagtggacacacaaggaatttgtctttggtgcatatgctctcagtgtacataaaaagacaagatacattcgtcatgaaacataaggtacaacacttaatgatagtcatagggtacaaataagcaattgaatcatactaggaaacaatcaatataaatcgtaaggatacagcaacaggttacagtcatgcagtcgtaagtgggaggagatgggtgatgggaacgatgagaagatgagaagattaatagtagtgcagacttagtaaatagtttgacagtgttgagggaattatttctttagcagagcgatggcgttaggggaaaaaacttttccttgtgtctagttgttctggtgtgcagtgctctatagcgtcgttttgagagtagaagttgaaacaatttatgtccatgatgtgaggggtctataaatattttcacagccctttttttgactcgtgcagtatacaggtcctcaatggaaggcaggttggtagccattgttttttctgcagttctaattatcctctgaagtctgtgtctgtcttgttgggttgcagaaccaaaccagacagttatggaggtcaGACACAGAAGACAgacaataattcctctgtagaaggtTTGACCCACAGAATAAGAGACCTGTGTCAGCATTCCaataatgcacccatagaaagcagaactccgaggcaggcagagtcctcaaagaacaatttattggatacatcatattggcacaatcggtgaaagccgactctgaaaTTCCCACgcttttcacctaattaaaaagtaaaaaaaatcccttttcccCCCAAGTCACTGGTCATGCTGTCCAATCAAGGGGCTAGCCGGTTGCTTGGTCACTTCACTCCTCCCCTtggccagccacctgtgagaatgtccttggttcccaggggaaaactttattgttttggctacaaaccccatCTAGCTATTTCCCCCCTCCTTGTTTTGTGTGGCAACCCTGAGGCCTCCAAAATGGCCCCAGCCAGGTTCAGAGTTGACAACCTGGATAAATAGAGCTGAGTTTAGATGCCTTCAgcattttccatttcttcttcttctctcctccatTAGGTGTCCTTTTCAGCATCGAAGTCACTTCCACCTTCTTTGCTGTCCGCAACTATTGGCGTGGTTTCTTCGCGGCCACCTTCAGCGCGTTCATCTTCCGGGTCCTTGCGGTGTGGAACAAAGATGAAGGTACCGTTGTGGTttcttcagaggtgggattcccttcccttccctactggCTTCGCAAAATGTGAGagtgcgtgcttgctttgctcacacgccCCATCTTTCACGCATGctcggccttccgtgcatgctctttgcACGCGTGTGCCTTCCGGGCATGCACATGGCCtccaaaacatggctaaataggatggcattatgtccagaggggtgggcagggcctatCACAGTTACTGCAGCCGGTTTaccccgaaccggacagaaccggctgaaacccaccactggatttctTCCTGCAAGATATCAGATGTGGATTAAGTGGCATCCACGTGTAACCAGAATCTGGCCTGGGGAAATATTCCCAACCATTTAATAGAAtcttctttattgaccaagtgtgattagacaaaCAAGGAATGTGTCTCTGAGTATATATACAAACAAGGAAGTGATAAATCAAAAGTCATGAGATAGAATCGTAAATCATAAGATAGAAACAACGAAGTGATAAATCGTTAAGTCAGAAGATAAAATCATAAATCATCAGATAAAAACAACAAAGGGATAAGTCATAAGGCTCCCCCAAAAGGAGACGGTCATTGGAAAGATGAAAAGGATAATGGTAACCCAGCCTTACTACGTGGGTAGTAAGGAATATCCTTAGGAATaaaacagtgctgtgggaatttaggtgtttagcagagtgatggcatgggggggaaAATGTCTTTGTGTGTAGTTGTTTTGGTATGCACTGTCCTATACTGGTATCCTGAGTGATACTGGTATCACTCTTGTCGTGTCTCATTCCGGCTTGTTCTCTTTCCCTCAGAAACCATCACGGCTCTTTTCAAAACCCGCTTCCGGCTCGACTTCCCCTTCGATCTGCAGGAGCTGCCGGCTTTTGCAGTGATCGGGTGAGCCTCGCTCGCTCGCTTATGTGGGGCCTCTGCTGCCTCTGGATAAGGACCCCCCTCTTCCCAAATCAGCGGTCCTTCTCTCCCGCTAACCTCCCGCTCTTTTCTTTTAGGATCGCCAGCGGCTTCGGGGGAGCCCTCTTCGTCTACTTCAATCGCAAGATTGTCCAATTCATGCGTAAACAAAAAACCATCAACCGGTTCCTGATGAAAAAGTAAGGCCTGCAAAGGCCCAGGTTTGGGGTCAGTGCGGGGTCTCAACCGGGATGCAGAAAGGGAGGCCTTTCTATCACAAAGTAACTTAAGTCATTGAGCTGTAGGAAAGATTGGACTGgtattgaaaaaggaaaagagaagagaggctcacagagacagagagagagggaaagagagagagatcagaaTGGGAAGGAATAGGGTGGGCAGCCTGAGTGGGGCAGGTGGACTGGGCttgaagggttgagtttgacagGTCCGGAGTCAGGGgcgggcttcaaaatttttagcaagaggttctctgcctggttgctgggtgggcgtggccatggtgggcgtggcctagttggcttcttgcaccatggtggtggtggggggagtgTTTTTGCTATCCCGGGCCTCTGTAGGCTTTcccgagcatccaggagggcaaaaacagcctccccaggctctggaggccctctggaggccagaaacaggcctgtttccagccttcccaaacttccagtagtgTGCTTGCGCAGTTTTACAAATattaaccttctgtgttaccacttgggagtaacacagctgaggcgtggcaatccgctctgctgcatCAAtcatctgagaagataaaggtgtcaggtttcgatgtcatctcaaataaattgcactcccaaacaattaatctttgctgaaatattccatttattgagtacgacagatctggccccgactttgtcgtagccgatactaaccctctgacccccaaaccctttcctttccattccccaattctcatcttctcattggccattttccaagtcagtctccccagcttctgacctcagcccacaggaatgcccccctcccatcccatctcctaggggatattatctacagagaaaataagtaggtgaaaagtcaagcctcatctcctcctttttatggcagcatcagaatgctgacaaaaggtaagtaaagcgcagaGGCAGGCGGGCAGGCTGACCTGATAGTCGGAACAAACTGGttctctcccagctgatcatcagagctactggttcgcctgaaacAATCCGAACctgtagaatcccacccctggctctaGGCTTTTCCAGCCTCAAGCTCAGGGCTAATAGGGGTCAGTATTTTGGTGGCCAAGCATTGCATTCAACATTGAGAGAAGACTTCCGCAAGAGGGGGACATCACTTCCCACGTGTGTGTGAGGGTCTGCTTTTAtgaattttttgttgttgtttaaattcCTGTGATGCCTATTTTAGGAGTAAAACTAGAGATTCATTCTGGTTTCCTCCTGAAAAAGGCAAGAAACTTAAGTCAAAGAAGCCTCCACAAATATAGGAGAACAGCAGGCAGAGCTGGGTGGtggagttaaatgtgtcatcagtttagaatccTTATGTTGCCACAAACAATCTAAGcccagccctccttgaattccattatctagcaccaatttagcgctgaccattagttgactagaatTTTGTATAGGCTATTTGACTTTTGTATAGGCGTGAAATAAATCTTATGTGCTGCAATTTGAAATATGACCCCCGATCCCTTATGCCTGACAATAAACCACAAACCGTGGTGGAGGGCCAATGTGGTTCcaaggcagtgatgggattcagccggttcaggccagtttggacgaaccagttgttaaattactggctggctctgccctgctccttccaggagtccctacgtgccccgttttggctcccaggtaagtgcagggaggcctactaggcccaaaatggggcacggggggatGCAGCGCAGCCcaccccacagcccgtttttgctcccagaaagctgctaggcccaaaacggggtgtggcagtggtgggttccaaccggcgttactaccagttctctttgtgcacaCGCTTCACGCGCGATCGCCGCgcacatgcttgcttcgctcacatgcgTGCCAAACAAAAAGCGCGTTaggtatctgcccagctgaggtgcggcaatccactctgccacacctatcagctgggctaaacaagaagaaataaaggtagggaATAAtgtgggggcgggcgggaggggccagctcccagacaaagagaaccggttcggtgacgtcacatcgtcaccactaccagctcagccaaaccgggccaaaccgggaggaacccaccactggtggagggGGATGTggcatgccccccaccccccgtggccCTTTTTTGCCCCGGGAGGCTgtagggaggtctactaggcccaaaacggggcacggggggggggttgGTGCGCGCCttccccgcagcccgtttttgctcccagggggatgcaggaggctgagtactgcctgtcacaccccctggccacgcccaccatggccacgcccacccagctggtctttagggcagagaaccagatgttaaattatttgaatccgacCACTGTTCCAGGGCCACTGTTGCCCACCCCTTCTGGCCTAGGACATCCCTCCATCAACTCTTAAGTGTACAGTCAGCACCACTGGAGAGCACCAGGATTTATGGGTGaagaagcaggaagcagagttgTGATGTGTAACCCTATGTTGTTTTCTTGTGGTCTCAATAGGCGCTTGCTGTTTCCTGCTCTTGTCACCTTCCTCATAGCAACGCTGACTTTCCCACCTGGTTTCGGGCAATTCATGGCAGGCCAAGTAAGTTTTGAATCCCCAAAGTAGACTTTCCAATATGCTTcatgcaattacaggtagtcctcgacttacagccaaaATTGAGGCCAAGATTTCtgctgttaagcgagacagttgttaagtgagtttttgccccattatacgacctttcttgccacagttgttaagtgaatcacttctcCTTAGTTTTTCCATGTTTTGCTATTGGATGCTCCTGGAGAGAAGTACGATGTTTGCACTCAacagaatgcaggtagtcctcaacctacgacctcaactgaggccaacatttctgttgctaagcgagacatttgttaagtgagttctgcctcgttttacgacctttcttgccgcagttgttaagttaataacacggttgttaagtgaaactggctgccCCATTGACGTTTGCTTGTCACGAGGTCGTAAAAGGTGaccgcatgaccccgggacattgcaaccttcaataaatatgagtcagttgtacCAAGTatttaaattttgatcacttgagcacggggatgctgcaacagttgtaagtgtgagaaatggtcataattcCCTTTaatcggtgccattgtaacttcgaatggttactaaatgaagtgttgtaagtcgaggactacctgtaacagagttggaagggaccttggaggtcttctagtccaaccccgtgctcaagcaggaaaccctataccagtggtgggtttcaaaaattttcgctacccgtttggtgggcatgggtaggtggggggggagacatgtgactgagtgggcatggccaacttaatggccacgcccactcagtcacatgatacctccccccacctagccacgcccacaggaaaaggtatgAAAACCTCCCTTCGCCAGTCACTCCCGTTTCCCGTCCTTTAGCAGCTCCAGGCCCTaaccccacttcctcccccactaccgcctctttcttcgggctgcttaccttctgtggcagctggtccagagtccgaAGGCAAGGTGACCGGAGTTTTTGGTGGCCCCCAGCCAGCCACCGCTACTGGAAATCCAAGAGAGCCGCTTTGCAGCTGTGGCGGCTGGCCGCAGGCCACCAAAAAAGTACCGGAGGTCGCGGAAAAAGGTGCTGCTGTCGCCACCATGTTCTTCacgcatgtgcatcccattggagTTGCAAGGCAATGGGAGGCGTGTGCACGAAGAACCTGGTGGCGATGAACATGGCGGGTGGGGTGAGTGAGCGGCGACCGGGGGACCAGTTCGTGGGCGTGGCTAGccggccatcgctaccagttcagcgaccttggccaaatttctgccaacggttcgcgtgaaccggtgcgaaccggttctgaataccacctctgccctataccctttcagacaacgggttgtccaatctctttttaaaaacctccaatgttggagcactcacaacttctggaggcaagtcgttccacggtTTAATCTTCTAGAAACTGAAGCCGAAGTTCTGGCTGCTTGAATTGTAGGGCCCAGGAGAAATCCAACACAAAACTTTCTGCAGTTATTATGCCCCTAACCttctccctttttccctttcAGCTCACCCAGAAGGAAACCCTGGTTACCTTGTTTGATAACCGCACATGGGCCAAGCAGGGCTTGGCGGAAGAATTCGAGTTCGGTGGTGTCTCGGAAGCCTGGAAACATCCCCGGGCCAATGTCTTTGTCACCTTGGTGGTTTTCATCCTTATGAAGGTGTGTTTTAGCTTTGGACAACTCTGGATATAGCCCTGCCTCTCTCTTGTTGACTTCCCCCAGTGGCAtctgggacaggggtgggttctaaaaatttttactaccgcttctgtgggcgtgacttgatggtcatgtgacaattgtttaggatttagcagaggtactggtctaccaggcttttaactgcttgcagagctgtaccgatctacccatttatttttgcaggcactggtctacccatttatttttgcaggcactggtctactcatgtatttttgcaggcactggtctacccatttatttttgcaggcaccggtctactgatttgttttcttttaacactgattagctatagggaggccctttgaagccccacggcaagagtttaaacagttttttccgtctagccatcagctgggactcaggaggcagcaatagattgggggtggagcaatagattgggggtggagtaagaataatgcggggggtggggcgggggggcagaaccggttcggtgatgtcatatcgtcaccactaccggctcagtggaaccgggccgaaccggaaggaacccaccactgatctggaaaTAGGAGCGTCTAATTTCCAAAATCTGTTGGTATTGTGGcattcttggtgctctccgagcttggttgttttcttccagacatttcattacccaactaggcaacgtcATCCGTGCTGGAAGGGAGAAGGGGTTTGTTTTTCGTTTATATAGAGTACCTTGCCCTGTccgtgttggtgggagtgttgttTTCTGCTTCGCTGCTTCTTCACTGGGTTGTCGTTTACTGTTTGTTTTTCTGAGTTGGTGGTTCCCGCGATTGAGATGTTGTTTACTGATTGATCATTGCTTAGTATTGATCATGATCTCTCCTTATCTGGGTATTAGTGTTGAACAAGGAAGCAATTGTTTGGAAGGAGATGCTTCAAACCATTTTCTCTTGCCaaacgtctgtagagattcttagcCATCCAGATcttagttgtcccaaaggtgctttttcaggaggcagctggattttcttgttttttcttttgaaagtgtttcgcctctcatccaagaagcttcttcagctctgactggattccattcagagccttggtggtgcagcagacttaagtgctgttaagtagcaccagctgcctgcaattactgtaaattcaaaactcaccaggctcaaggttgactcagccttccatcctttcgaggtaggtaaaatgaggacccggattgtgggggcaataagctgactttgtataaaaaagaacaccacttaggaggggccgaaaaccctactaagcagatatatacaaaagtatgaaggctattgcttaacgcattgtaagccgccctgagtctccggaggagggtggcatataaatcgaaccaataaataaataaattccctaccatccagttagagctgaagaagcttcttggatgagaagcgaaacatcttcaaaacgtgaagtgttaataccactttataataccttggtaaggccacacttggaatactgcattcagttttggtcgccacactgtaaaaaaatatgttgagactctagaaagagagcagagaagagcaacaaaggtgattaggggactggaggctaaaacatatgaagaacggtttcaggaactgggtatgtccaggggtcagcaacctgcggctctggaaccgcatatggctctttcacccttctgctgcggcttcctgttactcaaaatatgcgtcacaaccaccaatgtgtgacacccaccagcacacgatttattgagcttttcaacccccggtaggccaaccatggataaatccaagaaaagaaaagtttcagaagaaaacggaacgtttaattcaattacgtatgctagttttgtggccgctcaagaaatagtcaggcacaggaagggttttgtggctcccggtgttttcttttctgtgggaaagtggtccaaatggctctttgagtgtttaaggttgcagacccctggtctaattcaatgaaaagaaggactaggggagacttgatagcagtgttccaatatctcaggggctgccacagagaagagggagtcaaactattctccaaagcacctgagggtagaacaagaagcagtgggtggaaactaaccaaggagagaagcaacctagaattaaagagatatttcctgacagttagaacaattcatcagtggaacaacttgcctccagaagttgtgaatgctccaacactggagattttgaagaagatgttggataacgctctctacatggggctccccttgaggagcacccggaggctccaactggtccagaatgcggccacgcgggtgattacgggagcgacatggcgctcccatataacacctctcctgcgcgagctgcactggctcccagtggtcttccgggtgcgcttcaaggtgttggttctcacctttaaagcgctccatggcttagggctggggtatttacgagaccgccgtctgctaccgataacctcccacctgccaatacgctctcacagagagggcctcctcagggtgccgtcggtcaagcaatgtcagctggcggcccccagggggaaagccttctctgtgggaggacccgccctctggaacgagctacctcctggaatacggctgatcccggatctccgcactttccgtaaggccctgaagacgtttttatttcagcaagccggcctggcctgaataggttttatgggttagttttttaattgtatagcttggggttttaaattgggaggccgattaatttaatttatttttagtcatcttaacttttatattgtatgttttttaattttcgtctgaagcggtgtagggtttcctgcctaagcagggggttggactagaagacctccaaggtcccttctattgtcaaaagaaaaaaaacaagacagtccagttgcctcctgaaaaagcacctttgggacactttcTCCTGCGTTAGGAAAGATGAATCAAAGGATGGGATCAACACAATCATGAGTTCTGCTTTTCTGGATAAACGACAAGCTATCAAGCTTGTAGGAGGCACTAAGAAGAAGGCTGCAATCCTAGCTTTTCTTTCCATAAAGAGAGAATATTCCCATAACAAGTTTAAGCAAACGGTCTAACAAAGAAACTGCTACGTCATGCTACGTTGGTTGACAATGAACCTTTATTAGTCTTTTATGACAGCTTGTCATTGCAAACCCAATCTGCTTGATGAGATTATGGCCGAACGCATTGTGCAACCCTCCGAATGGGCTAATTCAGTAACCAGATGAAGCAAGTCGACAAACTTGGGGAAAATTAAATGAGGCTTTTTTTTCCGGATCAGCTAGTTTTCTAAGGGCTGGGAAAGCTTTCGTCATGAGTGAACATGgaaatatgtgattttttttcctcacgTGGCTTGAAATCACTTAAATCTTGGAAACTCTGGGCCCCGTCATTTAAATGCAGAAATAGCTAAGATAACGCACACACAAATCTAGTTTTCCAACAGAGGAACTAAGCTAGGATCTatagatgggtgggcttcaaaaatttcagcaacgggttctctgcccggttgctgggtgagcatgaggcctagttggcctcctgcaccacagcgtgGGGCCTGTTTTTgatttccccaggctccagacgctTTCCTCGAGCcactgggagggcgaaaactgcctctcccgggctccggaggccagaaacaggcctgttttcggacttccagaacttccggaAGACCCGTTTTTCAGAGGTGAactgctcccagttcagaccggatcgcctgatccggtagcgatggcggcgggtggttcggagaaccggtagcaaaaattcctgcccccttcctccacccccatgcccagctgagccattcgatcatcagaggctgttttttttttatttttaaaagcattttttctacaacctcttcggctgaagaaatgattttaaaagtaaaaaagaaagcctctgacgatcaggcaactcagctgggatcgtcagaggcttttaaaagcatttttttataaccttttcagccgaagagattgtagaaaaaaatgcttttaaaaattaaaaaaaacagcctctgactAACTTTATAGATCTAGTttagtggggaggggagggacaggACAGAAAAAGTAGTTTTATGAGtagcataaggtaaaggtaaaggtaaggttcccatcgcacatatgtgctagtcgttcccgactctagggggcggtgctcatctccatttctaaaccgaggagccagcgctgtccgaagacatctccgtggtcatgtggccggcatgactaaaggccaaaggcgcatggaatgctgttaccttcccaccaaaggtggttcctatttttctacttgcattttctacgTGTTTTCAaattactaggttggcagaagctgggataagtaatgggagctcaccctgttatgcggcactagggattcgaaccatggaactgccgacctttcgatcgacaagctcaacgtcttagccactgagccaccgcattcctTATGATTATCATATCAGTGTGAAAAAAAATCCGGAATAAGAAGTTGTAATGATTGAAGTGGCATAAAATGATTGCAGAAGGCAGGAAAACatctggagggagggaaggaaggagacggatgtgaaattaaaattaatatctcaGTCAGATTTGATCGTTGGAAGACAAATAGAACGAAGGGATAAAGTCAAGAGCCCTTCAGTTAATCCTAGATCACGAGATGTGGATTAACGAAGCCTTTTCGATTGCCACATTAAGATAAATGATGACAAAGTTAAAATAATGAGAAGCCTGAGACAGAAATCTTTATCAAATTTGGGTGGATTTTATAGTTTATCTCAATTGAAATAGACtataatacaggggtgaaatgctcccagttcagacaggattgcccgatccggtagcgatggtggtgggtggttcagagaaccgatagcaaaaatccctgcctgcccctcccccccatgcccatctgagtcgcgtaatcatcagaggcttttttttttaatttttaaaagcattttttctacaacctcttcagccaaaaaaatgcttttaaaagttttttttaaaaaaagcatcttatgatcctgcagctcagctgggatcgtcagaggcttttaaaagcattttttgtttacaacctcttcgaccgaagaggttgtagaaaaaatgcttttaaaagttaaaacttttaaactatccacggagcctggatagctcaacagacagagcactgtaatttaacaccagctgtctgcaattaaagtaagatcgaatctcaccaggctcaaggttgactcagccttccatcctttctaaggtaggtaaattgaggacccagtttgtgggggcaataagctgactttgtatgtgtgcgcatgcgtagagctgccagaaaacaagaacaactcagaaagcagggtcgacttgggagtaaagccacaccttggaggtgagtggcccctcccataggaaacaaaagaggagcgaatggggagggggcttttgcaggaaacaattcattcgttcggtcgtttcaagagtggaaagttctgtttgtgactctgtgccaagttttgccttgtactgcgtttggaaactagttacctggcagcttgccaagcgagataaggtctgtgttgataaacattcctttgaaaaactgtttggacaggccttgatgactgtgaatgaaaggaattcacagtcgtctaaataaaagaagttttgccaggaccaagacccggctttttaagggagcctaggtcagaacacattgCTGTACCACCCACCTCCCTCAAAGAGCGACTCCATTCTTTACTGTCGCAAGATCGCAAGGGGCGATGATGCGACCCGGAAttctgtgaccgtcataaatgtgagctggtggCTAAGCACCTCAATCGTGATCCTTTTGGGGCCACTGCGATGGTCAGTTCATTAAGTGGCAAAGACCAGTTGGAGgtgacttttttttcagtgcttgtcgtaacttcaaacagtcgctggACGAagggtcataggtcgaggactaccagtgCAACCAACGGGCCTGCTGGCTGGAGGCTAATGGGGATTGTAGGCTAATCCCCCCGAACGACTCCCAACCAGGGAAGCCAGCATAGAGAATCTCTCCCTCCTGCTAATCAACatttgtctttctgtctttcttcagttctggatgTCGGCTTTGGCGACCACCATCCCTGTGCCTTGCGGGGCGTTCATGCCCGTCTTTGTCATTGGTAAGTTCAGCCCCTGCGccctcttctccctctttctttgacGCCCATCTTGGAGCTGCATCTTTTCTTGATATCGCCCTGTATTTGAATCCTACTTTTCCCAGGCAAATACAGATAGTGCTAGTCCtgggagaatggaatggaatagaatagaataagaaatggaatggaatggaatggaatggaatggaataaaatggaatggaatggaatggaatggaatagaatagaatagaatagaatagaatagaatagaatagaatagaatagaatagaatagaatagaatagaatagaataggNNNNNNNNNNNNNNNNNNNNNNNNNNNNNNNNNNNNNNNNNNNNNNNNNNNNNNNNNNNNNNNNNNNNNNNNNNNNNNNNNNNNNNNNNNNNNNNNNNNNNNNNNNNNNNNNNNNNNNNNNNNNNNNNNNNNNNNNNNNNNNNNNNNNNNNNNNNNNNNNNNNNNNNNNNNNNNNNNNNNNNNNNNNNNNNNNNNNNNNNNNNNNNNNNNNNNNNNNNNNNNNNNNNNNNNNNNNNNNNNNNNNNNNNNNNNNNNNNNNNNNNNNNNNNNNNNNNNNNNNNNNNNNNNNNNNNNNNNNNNNNNNNNNNNNNNNNNNNNNNNNNNNNNNNNNNNNNNNNNNNNNNNNNNNNNNNNNNNNNNNNNNNNNNNNNNNNNNNNNNNNNNNNNNNNNNNNNNNNNNNNNNNNNNNNNNNNNNNNNNNNNNNNNNNNNNNNNNNNNNNNNNNNNNNNNNNNNNNNNNNNNNNNNNNNNNNNNNNNNNNNNNNNNNNNNNNNNNNNNNgaatagaatagaatagaatagaatagaatagaatagaatagaataggtgaaatccaaatttttttactaccggttctgtgggcatggcttggtgggcatgggcgtggcttggtgggcgtggcaggggagggatattgcaaaatctccattccttccccactcctggggggaaggatactgcaaaatcctcattccctccccactccagggaaaggatactgcaaaatccccattccctccccattcctcggggaaagatattgcaaaatctccattccctccccactcctgggagaaagatattgcaaaatctccattccctccccactcctgggggaaagNNNNNNNNNNcttctggatttcacccctggggtggtGGTCTTGTCTTGTGGGAAGNNNNNNNNNNNNNNNNNNNNNNNNNNNNNNNNNNNNNNNNNNNNNNNNNNNNNNNNNNNNNNNNNNNNNNNNNNNNNNNNNNNNNNNNNNNNNNNNNNNNNNNNNNNNNNNNNNNNNNNNNNNNNNNNNNNNNNNNNNNNNNNNNNNNNNNNNNNNNNNNNNNNNNNNNNNNNNNNNNNNNNNNNNNNNNNNNNNNNNNNNNNNNNNNNNNNNNNNNNNNNNNNNNNNNNNNNNNNNNNNNNNNNNNNNNNNNNNNNNNNNNNNNNNNNNNNNNNNNNNNNNNNNNNNNNNNNNNNNNNNNNNNNNNNNNNNNNNNNNNNNNNNNNNNNNNNNNNNNNNNNNNNNNNNNNNNNNNNNNNNNNNNNNNNNNNNNNNNNNNNNNNNNNNNNNNNNNNNNNNNNNNNNNNNNNNNNNNNNNNNNNNNNNNNNNNNNNNNNNNNNNNNNNNNNNNNNNNNNNNNNNNNNNNNNNNNNNNNNNNNNNNNNNNNNNNNNNNNNNNNNNNNNNNNNNNNNNNNNNNNNNNNNNNNNNNNNNNNNNNNNNNNNNNNNNNNNNNNNNNNNNNNNNNNNNNNNNNNNNNNNNNNNNNNNNNNNNNNNNNNNNNNNNNNNNNNNNNNNNNNNNNNNNNNNNNNNNNNNNNNNNNNNNNNNNNNNNNNNNNNNNNNNNNNNNNNNNNNNNNNNNNNNNNNNNNNNNNNNNNNNNNNNNNNNNNNNNNNNNNNNNNNNNNNNNNNNNNNNNNNNNNNNNNNNNNNNNNNNNNNNNNNNNNNNNNNNNNNNNNNNNNNNNNNNNNNNNNNNNNNNNNNNNNNNNNNNNNNNNNNNNNNNNNNNNNNNNNNNNNNNNNNNNNNNNNNNNNNNNNNNNNNNNNNNNNNNNNNNNNNNNNNNNNNNNNNNNNNNNNNNNNNNNNNNNNNNNNNNNNNNNNNNNNNNNNNNNNNNNNNNNNNNNNNNNNNNNNNNNNNNNNNNNNNNNNNNNNNNNNNNNNNNNNNNNNNNNNNNNNNNNNNNNNNNNNNNNNNNNNNNNNNNNNNNNNNNNNNNNNNNNNNNNNNNNNNNNNNNNNNNNNNNNNNNNNNNNNNNNNNNNNNNNNNNNNNNNNNNNNNNNNNNNNNNNNNNNNNNNNNNNNNNNNNNNNNNNNNNNNNNNNNNNNNNNNNNNNNNNNNNNNNNNNNNNNNNNNNNNNNNNNNNNNNNNNNNNNNNNNNNNNNNNNNNNNNNNNNNNNNNNNNNNNNNNNNNNNNNNNNNNNNNNNNNNNNNNNNNNNNNNNNNNNNNNNNNNNNNNNNNNNNNNNNNNNNNNNNNNNNNNNNNNNNNNNNNNNNNNNNNNNNNNNNNNNNNNNNNNNNNNNNNNNNNNNNNNNNNNNNNNNNNNNNNNNNNNNNNNNNNNNNNNNNNNNNNNNNNNNNNNNNNNNNNNNNNNNNNNNNNNNNNNNNNNNNNNNNNNNNNNNNNNNNNNNNNNNNNNNNNNNNNNNNNNNNNNNNNNNNNNNNNNNNNNNNNNNNNNNNNNNNNNNNNNNNNNNNNNNNNNNNNNNNNNNNNNNNNNNNNNNNNNNNNNNNNNNNNNNNNNNNNNNNNNNNNNNNNNNNNNNNNNNNNNNNNNNNNNNNNNNNNNNNNNNNNNNNNNNNNNNNNNNNNNNNNNNNNNNNNNNNNNNNNNNNNNNNNNNNNNNNNNNNNNNNNNNNNNNNNNNNNNNNNNNNNNNNNNNNNNNNNNNNNNNNNNNNNNNNNNNNNNNNNNNNNNNNNNNNNNNNNNNNNNNNNNNNNNNNNNNNNNNNNNNNNNNNNNNNNNNNNNNNNNNNNNNNNNNNNNNNNNNNNNNNNNNNNNNNNNNNNNNNNNNNNNNNNNNNNNNNNNNNNNNNNNNNNNNNNNNNNNNNNNNNNNNNNNNNNNNNNNNNNNNNNNNNNNNNNNNNNNNNNNNNNNNNNNNNNNNNNNNNNNNNNNNNNNNNNNNNNNNNNNNNNNNNNNNNNNNNNNNNNNNNNNNNNNNNNNNNNNNNNNNNNNNNNNNNNNNNNNNNNNNNNNNNNNNNNNNNNNNNNNNNNNNNNNNNNNNNNNNNNNNNNNNNNNNNNNNNNNNNNNNNNNNNNNNNNNNNNNNNNNNNNNNNNNNNNNNNNNNNNNNNNNNNNNNNNNNNNNNNNNNNNNNNNNNNNNNNNNNNNNNNNNNNNNNNNNNNNNNNNNNNNNNNNNNNNNNNNNNNNNNNNNNNNNNNNNNNNNNNNNNNNNNNNNNNNNNNNNNNNNNNNNNNNNNNNNNNNNNNNNNNNNNNNNNNNNNNNNNNNNNNNNNNNNNNNNNNNNNNNNNNNNNNNNNNNNNNNNNNNNNNNNNNNNNNNNNNNNNNNNNNNNNNNNNNNNNNNNNNNNNNNNNNNNNNNNNNNNNNNNNNNNNNNNNNNNNNNNNNNNNNNNNNNNNNNNNNNNNNNNNNNNNNNNNNNNNNNNNNNNNNNNNNNNNNNNNNNNNNNNNNNNNNNNNNNNNNNNNNNNNNNNNNNNNNNNNNNNNNNNNNNNNNNNNNNNNNNNNNNNNNNNNNNNNNNNNNNNNNNNNNNNNNNNNNNNNNNNNNNNNNNNNNNNNNNNNNNNNNNNNNNNNNNNNNNNNNNNNNNNNNNNNNNNNNNNNNNNNNNNNNNNNNNNNNNNNNNNNNNNNNNNNNNNNNNNNNNNNNNNNNNNNNNNNNNNNNNNNNNNNNNNNNNNNNNNNNNNNNNNNNNNNNNNNNNNNNNNNNNNNNNNNNNNNNNNNNNNNNNNNNNNNNNNNNNNNNNNNNNNNNNNNNNNNNNNNNNNNNNNNNNNNNNNNNNNNNNNNNNNNNNNNNNNNNNNNNNNNNNNNNNNNNNNNNNNNNNNNNNNNNNNNNNNNNNNNNNNNNNNNNNNNNNNNNNNNNNNNNNNNNNNNNNNNNNNNNNNNNNNNNNNNNNNNNNNNNNNNNNNNNNNNNNNNNNNNNNNNNNNNNNNNNNNNNNNNNNNNNNNNNNNNNNNNNNNNNNNNNNNNNNNNNNNNNNNNNNNNNNNNNNNNNNNNNNNNNNNNNNNNNNNNNNNNNNNNNNNNNNNNNNNNNNNNNNNNNNNNNNNNNNNNNNNNNNNNNNNNNNNNNNNNNNNNNNNNNNNNNNNNNNNNNNNNNNNNNNNNNNNNNNNNNNNNNNNNNNNNNNNNNNNNNNNNNNNNNNNNNNNNNNNNNNNNNNNNNNNNNNNNNNNNNNNNNNNNNNNNNNNNNNNNNNNNNNNNNNNNNNNNNNNNNNNNNNNNNNNNNNNNNNNNNNNNNNNNNNNNNNNNNNNNNNNNNNNNNNNNNNNNNNNNNNNNNNNNNNNNNNNNNNNNNNNNNNNNNNNNNNNNNNNNNNNNNNNNNNNNNNNNNNNNNNNNNNNNNNNNNNNNNNNNNNNNNNNNNNNNNNNNNNNNNNNNNNNNNNNNNNNNNNNNNNNNNNNNNNNNNNNNNNNNNNNNNNNNNNNNNNNNNNNNNNNNNNNNNNNNNNNNNNNNNNNNNNNNNNNNNNNNNNNNNNNNNNNNNNNNNNNNNNNNNNNNNNNNNNNNNNNNNNNNNNNNNNNNNNNNNNNNNNNNNNNNNNNNNNNNNNNNNNNNNNNNNNNNNNNNNNNNNNNNNNNNNNNNNNNNNNNNNNNNNNNNNNNNNNNNNNNNNNNNNNNNNNNNNNNNNNNNNNNNNNNNNNNNNNNNNNNNNNNNNNNNNNNNNNNNNNNNNNNNNNNNNNNNNNNNNNNNNNNNNNNNNNNNNNNNNNNNNNNNNNNNNNNNNNNNNNNNNNNNNNNNNNNNNNNNNNNNNNNNNNNNNNNNNNNNNNNNNNNNNNNNNNNNNNNNNNNNNNNNNNNNNNNNNNNNNNNNNNNNNNNNNNNNNNNNNNNNNNNNNNNNNNNNNNNNNNNNNNNNNNNNNNNNNNNNNNNNNNNNNNNNNNNNNNNNNNNNNNNNNNNNNNNNNNNNNNNNNNNNNNNNNNNNNNNNNNNNNNNNNNNNNNNNNNNNNNNNNNNNNNNNNNNNNNNNNNNNNNNNNNNNNNNNNNNNNNNNNNNNNNNNNNNNNNNNNNNNNNNNNNNNNNNNNNNNNNNNNNNNNNNNNNNNNNNNNNNNNNNNNNNNNNNNNNNNNNNNNNNNNNNNNNNNNNNNNNNNNNNNNNNNNNNNNNNNNNNNNNNNNNNNNNNNNNNNNNNNNNNNNNNNNNNNNNNNNNNNNNNNNNNNNNNNNNNNNNNNNNNNNNNNNNNNNNNNNNNNNNNNNNNNNNNNNNNNNNNNNNNNNNNNNNNNNNNNNNNNNNNNNNNNNNNNNNNNNNNNNNNNNNNNNNNNNNNNNNNNNNNNNNNNNNNNNNNNNNNNNNNNNNNNNNNNNNNNNNNNNNNNNNNNNNNNNNNNNNNNNNNNNNNNNNNNNNNNNNNNNNNNNNNNNNNNNNNNNNNNNNNNNNNNNNNNNNNNNNNNNNNNNNNNNNNNNNNNNNNNNNNNNNNNNNNNNNNNNNNNNNNNNNNNNNNNNNNNNNNNNNNNNNNNNNNNNNNNNNNNNNNNNNNNNNNNNNNNNNNNNNNNNNNNNNNNNNNNNNNNNNNNNNNNNNNNNNNNNNNNNNNNNNNNNNNNNNNNNNNNNNNNNNNNNNNNNNNNNNNNNNNNNNNNNNNNNNNNNNNNNNNNNNNNNNNNNNNNNNNNNNNNNNNNNNNNNNNNNNNNNNNNNNNNNNNNNNNNNNNNNNNNNNNNNNNNNNNNNNNNNNNNNNNNNNNNNNNNNNNNNNNNNNNNNNNNNNNNNNNNNNNNNNNNNNNNNNNNNNNNNNNNNNNNNNNNNNNNNNNNNNNNNNNNNNNNNNNNNNNNNNNNNNNNNNNNNNNNNNNNNNNNNNNNNNNNNNNNNNNNNNNNNNNNNNNNNNNNNNNNNNNNNNNNNNNNNNNNNNNNNNNNNNNNNNNNNNNNNNNNNNNNNNNNNNNNNNNNNNNNNNNNNNNNNNNNNNNNNNNNNNNNNNNNNNNNNNNNNNNNNNNNNNNNNNNNNNNNNNNNNNNNNNNNNNNNNNNNNNNNNNNNNNNNNNNNNNNNNNNNNNNNNNNNNNNNNNNNNNNNNNNNNNNNNNNNNNNNNNNNNNNNNNNNNNNNNNNNNNNNNNNNNNNNNNNNNNNNNNNNNNNNNNNNNNNNNNNNNNNNNNNNNNNNNNNNNNNNNNNNNNNNNNNNNNNNNNNNNNNNNNNNNNNNNNNNNNNNNNNNNNNNNNNNNNNNNNNNNNNNNNNNNNNNNNNNNNNNNNNNNNNNNNNNNNNNNNNNNNNNNNNNNNNNNNNNNNNNNNNNNNNNNNNNNNNNNNNNNNNNNNNNNNNNNNNNNNNNNNNNNNNNNNNNNNNNNNNNNNNNNNNNNNNNNNNNNNNNNNNNNNNNNNNNNNNNNNNNNNNNNNNNNNNNNNNNNNNNNNNNNNNNNNNNNNNNNNNNNNNNNNNNNNNNNNNNNNNNNNNNNNNNNNNNNNNNNNNNNNNNNNNNNNNNNNNNNNNNNNNNNNNNNNNNNNNNNNNNNNNNNNNNNNNNNNNNNNNNNNNNNNNNNNNNNNNNNNNNNNNNNNNNNNNNNNNNNNNNNNNNNNNNNNNNNNNNNNNNNNNNNNNNNNNNNNNNNNNNNNNNNNNNNNNNNNNNNNNNNNNNNNNNNNNNNNNNNNNNNNNNNNNNNNNNNNNNNNNNNNNNNNNNNNNNNNNNNNNNNNNNNNNNNNNNNNNNNNNNNNNNNNNNNNNNNNNNNNNNNNNNNNNNNNNNNNNNNNNNNNNNNNNNNNNNNNNNNNNNNNNNNNNNNNNNNNNNNNNNNNNNNNNNNNNNNNNNNNNNNNNNNNNNNNNNNNNNNNNNNNNNNNNNNNNNNNNNNNNNNNNNNNNNNNNNNNNNNNNNNNNNNNNNNNNNNNNNNNNNNNNNNNNNNNNNNNNNNNNNNNNNNNNNNNNNNNNNNNNNNNNNNNNNNNNNNNNNNNNNNNNNNNNNNNNNNNNNNNNNNNNNNNNNNNNNNNNNNNNNNNNNNNNNNNNNNNNNNNNNNNNNNNNNNNNNNNNNNNNNNNNNNNNNNNNNNNNNNNNNNNNNNNNNNNNNNNNNNNNNNNNNNNNNNNNNNNNNNNNNNNNNNNNNNNNNNNNNNNNNNNNNNNNNNNNNNNNNNNNNNNNNNNNNNNNNNNNNNNNNNNNNNNNNNNNNNNNNNNNNNNNNNNNNNNNNNNNNNNNNNNNNNNNNNNNNNNNNNNNNNNNNNNNNNNNNNNNNNNNNNNNNNNNNNNNNNNNNNNNNNNNNNNNNNNNNNNNNNNNNNNNNNNNNNNNNNNNNNNNNNNNNNNNNNNNNNNNNNNNNNNNNNNNNNNNNNNNNNNNNNNNNNNNNNNNNNNNNNNNNNNNNNNNNNNNNNNNNNNNNNNNNNNNNNNNNNNNNNNNNNNNNNNNNNNNNNNNNNNNNNNNNNNNNNNNNNNNNNNNNNNNNNNNNNNNNNNNNNNNNNNNNNNNNNNNNNNNNNNNNNNNNNNNNNNNNNNNNNNNNNNNNNNNNNNNNNNNNNNNNNNNNNNNNNNNNNNNNNNNNNNNNNNNNNNNNNNNNNNNNNNNNNNNNNNNNNNNNNNNNNNNNNNNNNNNNNNNNNNNNNNNNNNNNNNNNNNNNNNNNNNNNNNNNNNNNNNNNNNNNNNNNNNNNNNNNNNNNNNNNNNNNNNNNNNNNNNNNNNNNNNNNNNNNNNNNNNNNNNNNNNNNNNNNNNNNNNNNNNNNNNNNNNNNNNNNNNNNNNNNNNNNNNNNNNNNNNNNNNNNNNNNNNNNNNNNNNNNNNNNNNNNNNNNNNNNNNNNNNNNNNNNNNNNNNNNNNNNNNNNNNNNNNNNNNNNNNNNNNNNNNNNNNNNNNNNNNNNNNNNNNNNNNNNNNNNNNNNNNNNNNNNNNNNNNNNNNNNNNNNNNNNNNNNNNNNNNNNNNNNNNNNNNNNNNNNNNNNNNNNNNNNNNNNNNNNNNNNNNNNNNNNNNNNNNNNNNNNNNNNNNNNNNNNNNNNNNNNNNNNNNNNNNNNNNNNNNNNNNNNNNNNNNNNNNNNNNNNNNNNNNNNNNNNNNNNNNNNNNNNNNNNNNNNNNNNNNNNNNNNNNNNNNNNNNNNNNNNNNNNNNNNNNNNNNNNNNNNNNNNNNNNNNNNNNNNNNNNNNNNNNNNNNNNNNNNNNNNNNNNNNNNNNNNNNNNNNNNNNNNNNNNNNNNNNNNNNNNNNNNNNNNNNNNNNNNNNNNNNNNNNNNNNNNNNNNNNNNNNNNNNNNNNNNNNNNNNNNNNNNNNNNNNNNNNNNNNNNNNNNNNNNNNNNNNNNNNNNNNNNNNNNNNNNNNNNNNNNNNNNNNNNNNNNNNNNNNNNNNNNNNNNNNNNNNNNNNNGGAGCCAGTGGCTTTCCTTTGATCTCCCCCAGACCCAGAAAATTGGTTTCGCCTTCCTCCCAAGAGCAGAGAAAGTCCATCACCTGTCCGTCTTCTCCTTTCCCAGCCTTCTGATTGTTCCTCTCTTTGCAACAGGGGCGGCTTTTGGGAGGCTGATGGGTGAGAGCATGGCAGCTTGGTTCCCCGATGGCATTCACACGGACAGCAATATCTACCGCATTGTGCCAGGGGGTTACGCAGTGGTAGGTAAGAGgcaatttttcttctatttccccccaaaaattcAGGAGGATTGATTCCGTCGGTACAAGCGCAAAGCCACGGGCTTCACCACGTCAGTTAAAGAATTAGCAGCTGCATTGACACAAAAGTTTGGTGGGTCTATTTCCGGGGctgcaagagaaagagaaagaaggttaAAAtagtaagaaagagagagagaggtgtttCAATGCTGCAGTGTTACAGGGGAGAAGGAGCCTCCGCCCTTCAGTTTCACAAATGAGTGGAGTGAGATTCAAACTCTTGGGGACCTCACCTCAATGGCATCACTAATAAAAGTTTTAACCATTTTTAAGCTGGTTTTAAGGATGGCAGGTTGCAATTATTAATTGTGTTTAACTATTTGGTCACATgcgagatgggtggccatataagttgggtaggtaggtaggtaggtaggtaggtaggtaggtaggtaggtaggtagatagatagatagatagatagatagatagatagatagatatagatagatagatagatagatagatagatagatagcagatagaGATCCAGCATGgatggagaggagagagagagacagacagacagacagacagacagacagatagatgatagatagatagatagatagatagatgataatagtattagatagatagatagatagagagagagagagatagatagatagaaagatagatagtgatagatgatggattgatagatagatagatagatataatagatgatagatagatagatagatagatagatagatagatagatagatagatagatagatagatgtagatatagatagatagatgagatagatagatagatagatagatagaagatagatagatagagagagaagatatagatagatagatgagagagagaagatagatagatagatagagatagatagatagatagatagatagatagatagatagatagatagatagatagatagatagatatagatagatggtagacagacagacagatagatagatggatgatagtaggtagatagataagtagatgatagatagacagacagatagatagaaccACAGAAGAGCCGTGGtttcacagtggttagaatgcagtattgcaggctgactctgctcactgccaggagttcgatcctgactggctcagagttgactcagccttccatccttccgaggtcggtaaaatgaggattcagatagTTGGGGCCAAATAcaccgactctgtaaaccacttagagggctgtaaacagtggtgggattcaagtaatttaacaaccggttctctgccctaatgatttcttccaacaaccagttcaccaaactgctcagaaagttaacaactggctGATTGGCACGTGCAAATGTGtggcagtaaccagaagacttgctggctggcacacatgcgtgtgctggaaaccagaagtccTTTATCCGGCGCGTGCATGCCCCCTGGGAAACTCATCTTCCTGGTCGTGGCCCTGACGAGCACGCACGCACAGCGCTCctttttcggcacttggtgcgcAGATGTCAGTGATGATGTCAGGGTGGGTGAGCGGAGCTTcccaccgccattactaccggttcgcaagaaccggaccgaaccgggagcaacccaccactgctcctaatGCAGAAAACGATCCTGCTCTTCACTGACAcggctccctcctttcctccccaggTGCAGCTGCCCTCTCTGGGGCCGTCACCCACACGGTCTCCACCGCCGTCATCGTCTTCGAGCTGACCGGCCAGATCTCGCACATCCTGCCGGTTATGATTGCGGTGATCCTGGCTAATGCTGTGGCCCAGAGTTTGCAGCCTTCCCTCTACGACAGCATCATCCGGATCAAGAAACTGCCCTACCTGCCGGAGCTGGGTTGGGGACATCAGGAGTAAGTGTCCGTGGATGTGGGAGAGATCCGTACTCAGGGCTGGGATGCTGTGGGGAGCCAGATGCAGACCACACTGAATAATGTGGCCATGGGGgcgcagaattgcaggctaattctgccgattgccggcagttcgatcctgaccggctcaaggttgaatcagccttccttccttccttccttccttccctccctcctccttctttccttccttccttcctcccttcctccttccttcctccctccctccttcctccttccttcctcccttcctccttccttcctccctccctccctccctcctccttccttccttccttctctccctccctctccccttccttccttcttctttccttccttccttccttccttccttccttccttccttccttccttcctcccttcctctcctccctcctccttccttccttcctttcttctctccctccctccctccctcctccttccttccttccctcctcccctccctctttccttcctttcttcctccctcccttcctccttccttcctccctcccttctctccttccttccttccttccttccttccttccttccttccttccttccgaggtgggtaaaacgaggacccagcttcttgggggcaatatgctgactctgtaaactgcttagagagggctgtaaaacactgcgaagcagcatataaatcttaagtgctattgctactgctaatGCACATACTATCCAAAGCTGATGgaagctgttctgacctaggcttcccaagagcatgaagcagactcctcgtcccgataaaacctcttttatttagattaaagggaattcctctccagcaaagtcccggccaACAGTttttcatgagatttcacaactacagatctttatcaggcttggagagttgccaggccgatatcttccaaatgcTGCACGCTGTAGcagcaattacttggcaagaagtcaggaacagatcttcaccctaatgaattgaactaattgtctcctgcaaactcccctctccttcgctcctctttattcccgcTGGGAGGgtccattcaccgtccacctgtggctttactcctgagttggcccttgttccttagctgctCCCttttcctggcagctctgcacctgcgcacactgggaacaggatccagccGTTCTTCTGTCTCACTGatatctgactccgaaggcagctgataactgtcggacggccctggctccatctctgcctccaatgtagagccctcatcagagccttccccagacttcaggactggcccatggtcctccccaacctcctcactgtctgagtctgctgccagctctgctggccactggcgagCCACAACAAGCTATATGGTACAAAACAGAGTCAGAACAAAAgaatttgaagggaccttggaggtcttctagtccaggggtctccagtcCCAGTCCATGGATGGGTACCGATctatggcatgccagcaaccaggtCACGCagacaagcaaagccccatctgtgggatgcaggtctagtctaaccctctggtttttctgccccagctacggaccccaaagaacgcagcacacacaaactctatacaaagcttattttactcaaataacttagtctttatcaatcaaaagctgttaataaactgtcttagcagcctaccagaattctaagataaggtaatcacagtcttactagagttggcagaaagcccagaagcaattttgcagagaatccagacgcgaaggagattgaactaaagttgttccctacagcttgctgcaagcggcgttcctccttaaataggctaagggagtggccaattagccccaagccttactctcgaggagacctcctcctgaggagccactcctgccttttggcagctctgcacgcccgtgcattgagaagaggctcctcctcttcgtcctcttcacttaagggagcttctggaggttctgaaggccctggctgaatcccttcctctggcaccacatcttctccagcctcctcactgtccgactcaagtgccagctgcacaggctgctggcgcagcaccacaccagcctcctcgttgtcggaatcagcaacaatctgcacaggccgctgacgggccacaacatctggtccgcagaaaaacctttctccatggaactagtccctgatgcccaaaaggttgggggatgCTGTTCTAGTTTAACCCCCTACTCAAGTAGGAAACCTTACACCAGCAGTCTCCAACCCAGCGTACTGGTGGGGATGGCAGCAGGAGGGTAGGGAGAGGGGATGATTTTCTTGATTTATTTGGCACTCGTCTGCCTTGGGACTCACtttattattccttatgggaaaaaatgtatttgttactcatcgtttttggtactcatcgcgcctcccggaaccaattaaggatgagtaccgaggtaccactgtaatTTTAATCAGAAGAAATGAATGCCTGAAGCAACCTATTTCACCCTTTGAAACCTGCCCCTTTCGAGTGTTTGAAAATTTTGGCTACACTTATCACAACACGCTATAAACATCTGTGAAGGGGTGGTATGGGTTGAATTTTCCACCTCTGTTTTAATAGAGCAATGCCATGCTTGTAATGTCGTACTCTTCGGCAATATTAGACGAAGATGTAGCAAATGCATTCACATAACACGCCGGCCTTGGTTAGCATTAATCTACCGTATTCttcgctggtggcgaagagccggagggccttgttccagtgggacagcatcatggcctggagctggctgacattgagttggccatgcccacccagtcacatgaccacttagccacacccacctagctggtcattaggcagatcatattagtggtccgcgggatttaaaattacgaatttagtagtccctgaggtccgaaaggttggggacccctggtttaatgcATGGGTAATATCCAGAGAGTAGGTTAAATCAATGTTAATTGTGTAAATCCAGCCTGCTTGTTTGCATTTTCAGGAAGTACAACGTACGCGTGGAGGACATCATGGTGCGTGACGTGCGTTATATCACACTGAACTGTAGGTACCGCGATCTTCAGGATGTCTTACACAGCACCAAGATGAAGAGCCTAGCTCTGGTGGAATCAGCCGGTAAGAGAAAAGGATGGGCAGGCAGGTGGGGAAGTTCAGGAGTTGTAGAACTTGCCTTTTGCAAGCAAGAACTAAATACCCCCACTCTACTTTTTACAaccaggaatggaatggaatggaatggaatggaatggaatggaatggaatagaatagaatagaatagaatagaatagaatagaatagaatagaatgaaatagaatagaatagaatagaatagaatagaatagaatagaatagaattctttattggccaagtgtgattgggcacgcaaggattttgtctttggtgcatatgctctcagtgtacataaaaagataagatacattcctcaagaatcataaggtacaacacttaatgttagtcatagggaacaaataagcaatcaaatcatactaggaaacaatataaatcttaaggatacaagcaacaaggttacaatcatacagtcctaagtgggaggagatgggtgataggaacgatgagaagattaatagtaatagtaatgcagacttagtaactaatttgacagtgttgagggaattatttgtttaacagatttatggcgttcgggaaaaaactgtccttgtgtccagttgttctggtgtgcagtgctctatagtgtcgctttgagggtaggagttgaaacagtttatgtccaggatgtgaggggtctgtagatattttcacagccctctttttgactcgtgcagtacacaggctctcaatggaaggcaggttggcagccattgttttttctgtagttctaattatcctctgaagtctctgtctgtcttgttgggttgcagaactaatagcaatagcacttagacttatataccactccatagtgctttacagcagtggcCCCCAATTTTTCAGGCACCAGGGatcggttccatggagagaggttttgttccaacccagctccccaaacacgacaaaccctctgtagttaaatcaatgattcctttattaagaGTGCCAAGAGCCCCAGCAAAATGTCTCTCTCAcaacaggctaacaagtctgccCGGCAGGGAgaggaatagttgtctgccacatctattcatctccaccccctgccttttatccccagagctaggatagggctttgctagcagtagtggttcttccatcccaaggaccggcccacagatttccactcctctcctctgccttctgtgcatctgcacgtcaggcactggacccagctgttcctcctcctcctcatcagtcACCTCCGAACCTGAGGACTGCTGAttctctccatctgagggctgacggacggcccaggctccgcctctgtctctctctctctgacagctcgattcgctcttccccctcagagctctcaggttgccttgatggcgaccctgactcccacgccgcctcctcatctgattcggtgTGCATGCGAAGCTCCGTTTGCGCAAGCGGCGGACACACATGCAAAaccatctcttctcccccacccctctgttgtgacctaggcccaagtagttattaccagacacaatcagtcctaaacaaacatattttattaaaacagctgagaattacttcattctcagcgtagtccaatttaagtccaaaacaaattcttcataaacagtccttcggccttatcaccaacctttgtcttcttgggcaccctgccaaaggcttttcttggcaaaagttcagaagcaggagaagctgacaagaaacaaatgtagcaacgttgctttcctacaaagatcccaagagccattgctgctcttttaagccttctgggaggggccaatcatttcctggccttactcccgagctgtcctttttgctttagctgctcttgccttctggcagctcttcgcatgcatgcattaggaacaggctcctcctcttcctctgcctctctgctgtctgcctctggaggctccggagtccgcgcatcgctcccagatggccctggccccatctttgcctctgatgcagagccctcatccggtcCTTCTcttgactccaggactggcccattgtcctccccagcctcctcactgtccaactccgctgccagctccgccggctgctggaggaccacaaTACCTTCTACCGCCACCACTGCCGGTCCATAGAGCCAGAAAGTTTGGGGACCACTGTCCTACAAGGAAAAGCTTATGAAGGAGAATtggagatgctggctggggaattttgggagttgaccCACACATcttactaaggttgagaaacattggattAGCAcatcagttgttttttttttttatggcttcCGATGTTGCGTCTCCCAAATGGGCAGGTGCTTAAACGAAAGCATCGGCGCCTAAACATCAATGCGCGTGTACAGCCGCGTGCATTTCCCATGGTGACAAATATAGATTCCCCCCAGTTTGTCCCAATGCCTCTTCCAAAGGAGCTGATGCAATTGCTATTTTCCTAATGCTTTATCGATTGGTGAGTCAACCGAGCAGCTACTGACATCACCGAGCCCAAATTATAACAACATCAAAAGGCTGCACGTTGTCGCTGAATTGGCTGCAAAATTAGAGAGGAGAAACGATCCATTCAAATCATAATTGCCGACGTGATATTTTTGAAATTCCTTTTTAGATCAAGCTtgatttgtgtgtgggggggggtttaaaaaatattatatagcCAGAAAGACATCGTGGCAACAAAGGTAGTTGCATTTGACTTCCCCTCTCGAGTATTATTTCTTGAGCATCCTTAAGGATCCTTAAGGATGTTGAATACTCTCAACTGGGGAGACTTCATCAGTTGGGTTCACACAACAAATTGAACCAAGTCAGCTAAAGGCCTTCTGCCTGCATCTGCACAACATGCTGAATTTGAataaacgtctatggagattctcaatcaaggtgctttttttaaaaagaagggcaACTGAGCTGTTTTTTCCTTCGGGAAgagatgaaaatgtttcacttcccaCCCAAAAAGCttcatcttggatgagaagcaaaactccttctccttctcctccttcttttccttctccttcttctccttctcttccttctccttctcctccttcttttccttcccttcctcctcctccttcttctcctcctttcctttccttctcctccttctttccttcccttcctctttcttctcctcctcctcctttctttcccttctccttctcctcctcctcctcctcttcctccttcttctcttctcttccttctcctctcctccttcttttccttcccttctcttctccttcttctcctcctccttcttttccttctccttcctcctctcctcctcttctccttcttttcttcctcctcctcctcctcctcctcctcttctccttattctccttcttttcttctcctccttcttctccttctcttccttctctttcctctcctccttcttttccttcccttctctcctccttcttctcctcctcttctccttttccttctcctctttctcctctctcctcctccttcttctcctttttttccttctccttctcctcctctcctcctcttctccttattctcttcttttccttctcctcctcctcctctttctccttcttctccttttcctccttctcccttcttttccttctccttctcctcctcctttttcttctccttcccttcctcctcctccttctcctcttcctccttctcctcctccttctcttcctccctcttctcttccttcttcttctcctcttcctcctcctcctccatacaaaacactccagttgccttttttctAAAATCACCTCTGAGACCAAATTTAAATAGTGTTAATCTTGGTTTGTGTTTAATAGGCTGAACCCAGCCTATTAACCACAAATTAATTTATGGTTCTGGGTATCGTTTAATCTCAGAAATTGGTTATTTAAAGAATTAGGCTAAACATGTTGCGTGCCTGTTCTGCTTCTCTTACAAAATATATGTTATGATTGTTAATCATCCTTTGGGACAGAATCTCAACATTTTCAGCAAAATCTTTTCCAGTTTTAAGCATCATTGACCAATtgtcattctttccttctttccctcctcccttccttccattctccctcagcccaaccccTCACAGAGTTGCCACTGTggtgaaaataggagaaagaaggagtattagatatgttgaccaccctgatttatttattaaaaaaaaaaaataacagtcaattcagtgatgcagtggatgtgatgtgccggtgcctggaggccgtgagggtctggatgggagtcaacaggctcagacttaacccagacaagaccgagtggctgtgggtattgcctcctaaagactatgttgattgtccatccttggttctgggggggggggataaattgtccccctcagaacgggctcgcaatttgggtgtcctcctagactcacagctaagattagagcaacatctgtcagctgtggctagggggacctttgcacaggttcacctggtgcaccaattgcgaccctacttggatcgggaggctctcctcacagtcactcatgcccttgtcacctcacggttagattattgcaacgcgctctacatgggactacccttgaaaagtgttcggagactacagttggtccagaacacagccgcgagagctattgtgggtgcatctagatacacccacatCACACCAATTCTCcgccagctgcactggctccctattggtctccgggcacaattcaaggtattggttattacctttaaagccctacatggctcagggccagactatcttcgagaccgccttctaccgcatagctcccagtgaccagtaagatcccacagagttggtctcctccaggtcccgtcagctaaacaatgccggctggcgggcctgcgggggagggccttctctgtggctgccccagctctctggaaccagttacctcctgaggtccggaccatccccactctattggccttccgaaaagcggtgaagacctggcttttccggccggcctggggccgttgatctcgctgttgcgatctagtgagatccggccatgaatggtgtgaataggttttaatattttaatttttaaatgtttttataatggttttttaaatgcattgtaagctgccctgagtcttcggagaaaggcggcatataaattgaattaataaataataataaataaataaaataaatacaggtagccctacgaccacaacagagcccaaaatttctgttgctaagtgagacatttgtcaagtgaattttgccccgttttgcaatctttcttgccgttgttgttaagggaatcactgcagttgttggtaactcagttgttaagtgaatctggcttccccattgactcgtgacctgcaactgtcataaatacgaaccagttgccaagagtccaaattttttatcatgtgaccacggcgatgctgcaacggtcctcaGTGTGAAAAAGCTTAAGTcaacttttttcagcgccattgtaactttgaacggtcactaaatgagctgctgtaagtcgaggacaacctgtatatctTGAGCACCGGCTTGCAGAGAGCTGGCATAGAAAATGATTATTTCTTGTTGAGATGCAACACATAGGGACTCAGAATGCTGGCTTACATAAGCTCTTGGCCTGATTCAGGTTTTAGACTACTTTTGGATGTTCTTATCCGTTTCCCCTGTTTTTCCCATCGTGTTTTGCTTCCTGCACTGGCATAACAGAGTTCCTTTTCAGCTGGGTTTCGAACTGCATCTGCTCCCCTcttacaaaaacaacaacagcaacaacaacaaaacgaaCAATTGCAGTCCTGTGCTGTATTAGTCATCCAAATTAGTAGTTTTGCCATGTTTGGCTTAGTCTGCATCTCACAGTAAAAAGAGCCGAAAAGGGACAGGAATCGTTCCTTAGCTTCTCCTCCGTGTGGCTacgacatttttatttttatttttttaatttttaaaagcaaagacgGTAAGAAAAGTGGAGATCTCGAGGGACTGAATCCTGCATAGAAAACTCTTCCGTTTAGGGGACAATAAAAATATCCAGTGTGTTCCACCATCTGGAAGGCTGCCAGATCAATTCGGTGGTTGTGGAATAGAGAAATGGAATTAGCTGAATTTTATACCGtaatcctggctggggaattctggaagttgaagccctCACAGGTTAAAggtgttgaggttgagaaaccctgcagTAAAGTCTCTAATCATTCATGGTTTCCCTGACCTCAACTAGAgttcttgtcttccttccttccttccttccttccttccttccttccttccttccttccttccttccttccttccttccttccttcctcatttatctccttccttcctcatttatctactccctttctccttccttccttcctcatttatcttcttcctcactcccttcctctcttgtttatttcctccctcccttcttcctttcttcttccctccctccctccctgcttcttccggcccttccttcctcatttatcttcttcctccctccctccctttctttccttcttcattatatctccctccctcctttcctccctccctcctttcctccttccctccctcctttccttccttccttcctcccttcctcatttatctccttccttcctcatttatctattccctttctccttcctccctcccttcttcctttcttcttccctccctccctccttcttccctccctttcttcctcatttatcttcttcctccctccctcccttctttccttcttcattatatctccctccctcctttcctccctcccttccttcctcatttatctccttccttcctcatttatctactccctctctccttcctttcttccttcctcatttatcttcttcctccctccctccctccttctctccctccctcccttgttaatttcctccctcccttcttcctttcttcttcttccctccctccctccttcttccctccctcccttcctcatttatcttcttcctccctccctctctcccttgtttatttcctccctcccttctttctttcttcttccctctctccttcttccctcccttccttcctcatttatcttcttcctccctccctccctccctcccttcttcattatatctccctcccttccttccttcctgggttACAAATGTCCATctaaagagccgcggtggcgcagtggttagagtgcagtactgcaggctacttctgctgatccccagctgccagcaatttgagagatcgaatctcaccaagctcaaggttgacttacccttccatccttccgaaagtgggattgttgggggcaatacgctggctctgtaaaccacttagagagggctgtaaaagcactgtgaagcggtatataagtctaagtgctattgctatctatgtcTTTATGCATAGTGAAGACTCTGTGCCCAGGCCTGCAGGCCTATAAAATGTAGGATATATGTTGCTTCCATAAATATGTTgcctccaagagccttggtagtacagtggtttaaagcaccctgttattaagaacagctgcctgcaattactgcaagttcgaatctcgccaaggctcaaggttgactcagccttccatcctttctaaggtaggtaaattgaggacccagtttgtgggggcaataagctgactttgtataaatatacaaaaggatgaaggctattgcttagcgcattgtaagccgccctgagtctccggagaagggcggcatatcaatcaaattaaaaaaaaaaaaaaagtattttcccaCTTAGTTTAGGGATCCGCAAGCTCGTGGGTTTGATCATCACTCTACGTATCAGATGTTGTTTAATAACTTctagagttttttgttttttaaaaaaaaaactctttcccCAGATCTCCCTGAGCAAGCAAATGGGAGAGGTAACGGGATCTTGCTGAAGAGTCCCTAGTCAGTTTTCCACCGAATAAACACTTTGATCTTGACTAATGcaaaagtctaaaaaaaaaaaaagatcaaagagAAATAAATGCTGATTCTGCTGGGGGTATCTAAGAAGCAAAAGTGGAGATGATCTGCAATGCGTGTGGCAAGTGTGTTTTCCCGCCTAAAAACATCCTGAGGTATATTTGCAACAAATACAAGCTTGTATTCATCTTTGATGAAACATTCAAAGGGCTTCAGCAGCACATGGGCATCCTTCAACTGGAGAAGAGGATAGTGATTTATCATttcaaagaatggaatggaatagaatagaataagaatagaatagaatagaatagaatagaatagaataagaataagaatagaatagaatagaatagaatagaatagaatagaatagaatagaatagaatagaatagaatagaataagaattagaatagaatagaatagaaatagaatagaataagaattagaatagaatagaatagaatagaatagaatagaatagaataagaatagaatagaaaagaaaagaatagaatagaatagaatagaatagaatagaatagaatagaatagaataaatagaatagaatagaatagaatagaatagaatagaatagaatagaacagaagtggagtggagtggagtggagtggagtggagtggagtggagtggaatggaatggaatggaatggagtggaaactggaaaggaccttggaggtcttctagtccaacctcctgctcgagcaggatacgttcccagacaaatggctctctgttctgttctgttctactctactctactcttaaaAGAAATGAAGCACTTATaattctggaggcaaactgttccactggtgaattgtcctcactgttagaaagtttctccttaattccaggttgcttctctccttggtttagCTTCCAAtggattcgtttccatccattgtttcttgtcctgccctctgctgctttggaaaataagttgatcccctcctctttgtggcagcccctcaaatactagaagactgctgtcatgtccctcctagtccttcttctctctAGATTAgccagacccaattcctgcaatccttcttcatatgttttagcctccaggcctttaatcgtcttagttgctcttctctgaactttttccaaagtctcaacctcttttttgtaatgtggtgccCAAGACTGGATgcaagtattccaggtgtggccttactaaggttttataaaacgctactaatacttcacatgattttgattccgCAAACGAACGTCTATCACAGAAAATAAGATAAATCACATGTCTCCATCAGATTTTTGGAGAACCTTGCTTTGGTCAGAtccagtgaatagaatagaatagaatagaatagaatagaatagaatagaatagaacagaagtggagtggagtggagtggagtggagtggagtggagtggagtggaatggaatggaatggaatggagtggaaactggaaaggaccttggaggtcttctagtccaacctcctgctcgagcaggatacgttcccagacaaatggctctctgttctgttctgttctactctactctactcttaaaAGAAATGAAGCACTTATaattctggaggcaaactgttccactggtgaattgtcctcactgttagaaagtttctccttaattccaggttgcttctctccttggtttagCTTCCAAtggattcgtttccatccattgtttcttgtcctgccctctgctgctttggaaaataagttgatcccctcctctttgtggcagcccctcaaatactagaagactgctgtcatgtccctcctagtccttcttctctctAGATTAgccagacccaattcctgcaatccttcttcatatgttttagcctccaggcctttaatcgtcttagttgctcttctctgaactttttccaaagtctcaacctcttttttgtaatgtggtgccCAAGACTGGATgcaagtattccaggtgtggccttactaaggttttataaaacgctactaatacttcacatgattttgattccgCAAACGAACGTCTATCACAGAAAATAAGATAAATCACATGTCTCCATCAGATTTTTGGAGAACCTTGCTTTGGTCAGATCcggtggtaggattcaaataatttaacaaccggttctctgccctcatgaccgtctgggtgggcgtggccaggaggtgtgacaggcagcaccccccgggagcaaaaacaggccgtggggAGGGAAGTGCCACTCCCCCTCGCGccatgttttgggcctagtaggtctctccgcagcctcctgggagcgaaaatgggccgCGGGGTGGGTGGGCGCGCTGTCCaccctgcgccccattttgggcctagtaggcctccctgcacttacctgggagccaaaatggggcgcgtgggggactcctggaaggggtggggcagggcagccagaaatttaactatctattcgcccgaaccggcccgaaccagcccgaaccggctgaatcttaCCACCAGTCAGGTCCCAGCTTGAGTGGGGCGTCTGGTTTTTGGtaccatatttaaaaaaaaaatattttgagaaattggGTCGTGTTCTGAGACAGACAATGACATCGGTCAGGAAATTAGGAATTGAGAACGCTTTCAGTCTTGAGGAAAGAGTGAGGGCAACTATTGGCTCGCATTTGCAGTTATCTCTGAATATAACGGAGGAGCTTTGAGCCCGATGACTTCAGATTTGCTGTCAAAAGGACAGGAAGCTATCCAGTTCTCTGCAGCACCATTGTGTGCGCAGTTCAACTTTGCCACAATCCTTGTAACGGCCGTTTGGCCTTTCGGAGGAACAAGCAGAGTTACATGTCATGCGCAGCAGGGGGTTAGGGGAAATAACTGCACACTGCAACAATTCGTAGTGGCGGTTGCAAGTGCTGTGTGCCAACATTTGAAAGGCAGCTGTGCCTAACCTCCTAAGCAGAATAAAGAAGGGGGCCACCGGTTTCATTTGCATTGCATTTGCATAGCACCAGAGGTTGCTGGGAAAAATAGCTCACCAGAAATTTAAAAGAACTGGGACTGTATCCAGTGGATCGAGCTAGTTACagtagaaccagtggtgaaatccaattttttttactaccggctctgtgggcgtggcttggtgggagtggcaggggaaggatactgcaaaatctccattccctccccactcctgggggaaggatattgcaaaatctccatttccaccccactctggggccagccagaggtggtatttgccggttctccgaactagtcaaaatttctgctaccggttctccgaactactcaaaatttccgctaccggttctccagaacctgctggatttcatccctgagtagaacctctggtcacaaacataatttgttccataactttggtcacaaaccAATTTGGTtgtgacccgaacctaattttggaaatttggcgcttacaaaaaaaaaaaggcgcgGAAGGGGAAATCGGCCACAGGAAAAAATAGTTGTGGATTTTTAGATCAGAACCCGATTTGCTCATAATCAGAAGCATTTGTGACCAGATGATTCGACTGTACTTGGGAACTGAGTCACTATTTCAATTTGCATTGCATTTGCATTGCACTAGAAGTTGCTGGGAGGAGTGGCTCACCACAACTTTAAGAGAACTGGGATTTTATTCAGTGGATCAAGCTAGTTACTTGGGAACTGAGTCACTGGTTGCATTTGCATAGCACCAGAATAaccagagtcggaagggaccctggatgtcttctagtccaaccccttctggATTATTTCAAAAACATTAGAGAATTATCCTATTTTCAAATTCTCCCACTCTGTGGATCCAGAAATGGTTGACTTTGCCCAGCATGATAAGGTGGAAATCAAGCTTAACGCGCCAAGGAAGCTTAGCGTGCAGGCGAACGTGTCTCCTAATCGTTATCTGATTCGCTTAAACACAGCTGCGTATTGCTTCGCCATCTGTCCTCGGTCCATAAAATAGATTCGGTTTGCTTCCCTCTGCAGAATCCATGATCTTGCTAGGGTCCGTGGACCGTACTCAGATTGGCGCCCTCCTCCACGACCAGCTGAGCTACGTTCGCCGCCGGCAGTTTATGCAGGAGAAAACCCAGCTGGAGCACCGGGTCCCTGAAAAGAGTCAGGAAAACAAGGAACCGCACCACGTACCGGACACAGGAGTGCGCTTTCAGGTGACCAGGGGGCCTTTTTACACCCACGGTGTCTCTGCCAACAACTTTTGTCTTGTAAAGAACTCAAAACCTGTCGAACGCCAGGGAAATCGGGAGATTCAGGCAGCTCCGAGGAGTGTAAAGATTTTTTTTGCAAGCTTAAGTgctctacaaaaatctgagctactaacggtcAAGGGAAATGAAGGCATTCATGATGGGCTGGGTTTAGAACTCTTGTGGGCATGCAGGGATTCATGACTGATGACGCGTTTGATCCCTCCCTCGCGCTCAGCCTGGTTATCTCCTAAAAAACCATTGGAAAAAGAGAAACACACAGTCACCTTCTGTCATCCTATTAAGGTGCAGAGTAACTGTCAGGCCTCCTGGGTAACCCCGACAGGAGAtacaaccagatgagctaattctactttaaagCAGTCCTCTAATTATGACCATCATGAAGCCTGCCCGTCACCATCATAATGAAGGACAGTTGTAAATCAGGTCACCCATGTGACTGACCCaatcttatgacctttctttgcaggggtcgttaagcaaacacggcagtcattaagtgagctaACAGTTTGCTACAGGCCGattttgccaaaacccagaagCTAATGCCAGTTTTCAGCCAAACCATCGTAATTGTCCGTAAACCGCCTAGAGTTGCTGTGAGCGAGTAGGCGGCTGTATAAATACACTaaaattacaaactattctaaaaatacgagttccaggtatattagtaaaaaaaagaagcagacatactgcgaactctggaacttaagattttaaaattttaaaagaatttagtaaattaaaataaaagcttagtaaagcttagtaaaataaaattttaattcttttaaaatttttaaatcttaAGTTCCAGAGTTCGCAGTACGTCTGCTTCTTTTTatatactaaaataaataaataaattaaataaataagtaaaaggcTATCATATGACTGTGAGACACTGCaaatggttttaaatatggttgcCAAGTGCACAACGTACGGTCATATGACCACAGGGAGAGGGGCAGCCATtagaactttgaatctggatAGTAAGTACCCCCCCAAGGAGGTCCGTCATAAGCCGTCATAACTCTGAACGGTCGCTAAGCGACAAGttagaagtcgaggactacctgtcttgcAAAGCTAAGaggatcttgcaaatctgaaggtACAAATCTCTTGTCTCCATTTTTAAGCACCTGAACAATTAGATTGTTCAATCCTACCAGGTTTCccccgaaaatacaacctaccctgaaagtaagtcctagcttgatttctacacgtgtgcccaatataagccctaccctcggtggtcccatgtaacaccgttcctgtgcgagctgcactggctcccagtggtcttccgggtgcgattcaaggtgttggttgccacctttaaagcgctccatggcataggacctggatatttacgagaccgccttctgcctctgatagcctcccaccgaccagtacgctcccacagagagggtctcctcagggtgccgtcggttagacagtgtcgactggcgacccccaggggaagagccttctctgtgggggcacctgccctctggaacgagctgccccgggagattcgtcggattcccgacctccgtacctttcgccgcgcccttaaaacgctattattccatcaagcagggctggcctaaaattttatgggaatgggttattttattttagatgattggccaaactattgaataattttaaattgtttttaacttttatattgttggtttttattttggctgtacaccgccctgagtccttttcaggaaaagggcggtataaacatttaataaataaaataaaataaataaataccctcaaaataagccctaattaagaccctgcccactccagggtgcatggcaggggtgaaatgctcccggttcagaccagttcagagaaccggtagtgatggcggcgcgaggctccgcccacccgcccagttaTCGTTACTTCCTcattttaaccaggaaataaccaGTTTTTtgccctctgcgcatgtgcagaagggtttgcacatgcgcagttccaaaccggttgggaaggtagatttcacccctggtgcatggATAAAAATTAAGCTGGGGTGGAGATGATGGGGTGGAGCTGCCttactacttaccttcagacagttgcagccaggccttgcacacctcagcccatttcttctgcagccggcaaggctttcctgaaggcctctgcagctgataacagagctcctgATCGATCGGAGGccttcagaggccttcaggaaagccttgttgACCTTGCCAGctgtagaattatttatttatttatttattggttcgttttctatgccgcccttctccggagactcagggcggcttacaatgcgttaagcaatagccttcatactttttgtatatacctgcttagtagggctttcgccccccctccccccaagcggtgttcttttttatataccaagtcagcttattgcccccacaatcggggtcctcaatttacctacctcggaaggatggaaggctgagtcaaccttgagcctggtgagatttgaacttgcactaattgcaggcagctggcaactaagtgctacttaacagcactttagcgcCACCAaggcagaagaagttcctgaagccTCTAACAGTAAAAAGGAGGCCAGGAGCAATGcacacaagtgaggtgagtcagtggaggACATCCTCCCCccacccgaaaataagacctggtgccttttttggtggcaaaaaaaaattgataacaccgggtcttattttcggggaaacacagggtGAGTTTCTTCCTCTAACCGTCAAGCCACTGAGGGCTCCTCTCCCTCTtatctgactaggtggctcaacggctaagacaccgagctcgtcgatcagaaaagtcggcagttcggcggttctaatccctagtacaggtctcctgcgtgggcagggggttggactagatgacctccaaggtcccttccaactctactgttactgttacattcTCCTATTGTTTTCCTGGGGAGCTTCTCTTTCCCTCGTTCCTCAGAGTCTTTCTCACAAACCATTAAGCATCCGAGCTCGAAGTCGTCTCCCTTgctaatttcttcttctttttcttcttcttctccaaccagattggGCCAGAGGaatccccctccttcctccctccgcaGAGCGAACCTCGTAAACCCCTGAAGCCGGCTCTGAAACGGGTCCCCAGCACTTTATCAGACAATCCTTCAGGTGACCGAAAAAGCCCTTTTGCTCTATTCCCCTTGAGTTCTCCACATTTCAATGTAAACTCCCTCTCCTTACTGGAGCACTGGTGTTGTTACCTActtaggtaatgaaacgtctgcgagaaaacaaccaagctcagagggcaccaaggaacgcttgtgtcaaccctgagctacaaatattcccctttttTGTGCAATGCAAACTGTACCGTTTTCTCttagagcagtggtcaccaactggtggtccgtggaccaccggtggtccccaagaaaattttggtggtccgcagaaaaattatttgcatttttgatattgcactaaatcaggggtcctcaaactatggcccctgggccggatacgtgcaatgaacgtttgcaTTGCTGTGGAGattctcccccttcggggtctttttgtgtgggtcggagggagacagaaattccgactcggggtctgcttcggcctcctggtgaggggctttgggcgaaggctggagggaagcggtgctggtggcgaagagccagaaggcctcgttccagtggggctgcctcatggcctggaactggctgaccatctcagcccactgagcctccaggcgccggtacctggccttgcactcccgcaggtcttccctctgcttggaaagcctatgctcctagtcctcagtgaggtgcttccaCTGAAGCTggctccttctcggtcagatccaatttgaactgagctgttttgccaactctttctcgtggtggctgcttagctccagcaactgcttcctgttggggccgtaaagagcccaggcgggcaggcgaggaatggctgggaggggaggggtgagtagaggccggcgaggcgcccctcgacgtgagtgacatcgagttgaccacacccacccagccacctagccacacctacccagccggtcattaggcagatcgtattagcggtccgtgggatttaaaatcaTGAATTTAGtcgtccctgaggtccgaaaggttggtgacccctgtcttAGAGGGTTTTCTCTTAGTCTGGTTCCCAAACTGCCCTCATTGCATTGGTCTCTAAAAGTGGGCTTCAGGTTTCTAGTCCTCtgcacaatacaggtagttcccGACGTACagcagttcctttagtgactgttcgaagttgcaacggcactgaagaaagtaacttatggccgtttttcacacttaacgaccattgcaacacGACCGGTCATTGTGATCAAAATTAtcgatgcttggcaaccgactcataattatgatggctgcagtgtcctggggtcatgtggggatctcctttttgcgaccttccgacaaacaaagtcagtggggaagccagattcacttaacaaccgtgttactaacttaacaacttcagtgattcacttagcaactctggcaaaaaaaaaaagctataaaatggggcgaaactcacttaagagatgtttcacttaacaacagaaatgttgggctcaattgcggtcgtaatttgaggactatctgtatggcaTTTGGGTCCTCCCCCAGGTACTCTCTGAATAATTATgacgtctctctctttctccctccctccctcccgctttctctcgctttctctctctctctctttctttctctctctttctctttctctctcttctccctctttctctctctctccccccctctctctctttctctctttctctctttttccctccctctctccctccctctctctttctctctttttctccctccctccctctctctttttctctctccccctctttctcttcctttctctccctccctctctctctcccacctctctttctctctctctttctctctctttctttctttctccctcccccctctctctttctctctctctttttctatttctccctcctccctctctctcttttttctctctctctcattctctctttttctctctttctttctctttttccctccctccctctccctccctctctctttctctctttttctccctccctctctccctccctccttccctctctttctctctctctctctttctccctccgtctctctcttttgctctctctttttctctttctctctttttccctccctctctctttctctctttttctccctccctctctccctctcttccaccctccctccctctctttctctttctctctctctctttctccctccctctctctctttctctctctctttttctctctttctctctttctctctccctctctctcccccctctctttttctctctctttctctctctttttctctttctccctctctttctccctccctccctctctctctttttctctctctttttctttctccctccctctctccctctctttctccctccctcccttcctctctctctttttctccctctctctctctctctttctatctttctccctctctctctctctttctctctctctttttctctctttctctctccctctctctctcccacctctctttttctctctctttctctctctttttctctttctccctctctttctccctccctctctctctttttctctctctttttctctttctccctccctctctccctctctttctccctcccttcctctctctctttttctccctctctctctctctctctctctttctctctctctttgtggaCAGCTGGGACAACCGAGACGGCAGGGATGACCTTGAGGAACCTTTTTTGCGCCAACGCCTCAACAGCAGAGTCCGTGGAGGTGAGCTCCCTGTTTTTAATCCTCCCATCCTTCTCTCTATCTTTGAGCCAAAAAACCCCCATCATCTTTATTTCCCAGGCCGCTGCTCGCACCCTAACATGGCAGACTTGTCCCTGCTCCGCCATTCCCCTCCTGAAATtatgttctctctccctcccgtTTGTTTTGTTCCCCTGGTAAAAAATTAAAAGGAGGAGAATCCGGGGGCATCCGAAAAGCACAAGTCGAAACGCGTCCGTATTTCCGTGGTGGTAAGTGTGGGCCAGCTGCCCCGTATccgttcctctcctctccttccaaaAATCACAGGAACTAAAAACTAGAGTGGCTGTAGAGGATTAAAACTGTGCTGAAGGTTGGGGGGTGGGAGGTGTTTACAGGATTTATAAACACCCCAATTCAAGACAATTTGGCTTCTGGGATTCACACATGCCTAACTAGGCGActtagaaaaaaatctgcctgttTATCCGTATAAACTCTTTTGGCAAAGTTTAGTATTAACCTTGTATTCTTTCCAACCTTcgatctaaaccagtgtttctcaaccatggtgaccttcagatgggtggacttcaactcccagaattcccagccagtttGGTTGACAATGTCTCATTTTTCTTGCAAGAAACATATGAAAGagatttttcttatttatttatttttaatttttttttttatttatataccaccctactcccgaaggactcagggcggtgaacaggcacaagataaaacacatagaatacaaaaatttaagagcagaagtaaaatcgaattaaatcaatttagcccaagacaaatttaaaaccccaggttaagaacaaattaaaatttacattaaaatttacattaaaaagagaatgggagaggttaggccagaccagcctggtgaaataaaaagatcttgagagcgcggcggaaggtgcgtagatccgggatcctccgtatctccggggggagctcgggCCCATGGAATGTATTTTCCAGAAGAGCTCAGTCTTTATTATGATGTagaccaagggtctccaaccttggcaactttaaagcctggcggacttcaactcccagaattccccaaccagctttgCTAATGCAACCTtcggctgtatttttttttttaaaaaaaattgatttatatgccgcccttctccgaagactcagggcggcttacaatgttctcagcaatagccttcatccttttgtatatttatacaaagtcagcttatttcccccacaaaccgggtcctcatttcacctaccttagaaaggatggaaggctgagtcaaccttgagccttggcgagattcgaaccctgcagtaattgcaggcagctggtcttaataagcttaataacagggtgccttaaactcctgtactaccaaggctctttccgtATTGACGGAAgcatggacttcaacacccagaattccctagccaacattctttaagatgggtggacttcaactcccagaattccatgctggctggggaattctgggagttgaagtccacgcatcttaaagttgtcacggCTGAGAGACCCTGTTCTATATTACAGATCTTTGTTCGCATAACATCGTGCAAATAGGTTTAGCTGTGCCTTTGGTTCTTCGCACATCCTGGCCAACCCATCCTTAGGCTGACCGGTACTATCCTTATCATTAGAAGAAATCTGGCATATGGCACAGTTGTGTTAATTTTGATAAGCCCTTCCTAAAGTTTCCGAGGTTGAAAATCACTGATATTATAGATAATAACTTGCCGATTAACGTGAGTCCATATCTTATCTTCAGATTAACAAGCACACACAATGCACACTTAATTATGGCATATAAATAGGACTCAGAGTACATATACAGTAAAGCACCTAATGTTGGAAAAAATCCACTTGGTTTGAGCTTTCAAAAAGCAttgagctcagtggtgggttgcccccggttcggaccgattctatagaaccggtagtaaaaccggagggaggctccgccagGGGTGAAAAGTAatatttgttattaccggttctgtgggcgtggcttggtggtggtggggtaatgtgactgggtgggcgtggccaactttttttttaaaaaaaaaacttttcaaagcattttttctaatgctttgaaaagcctctgccgatcaggaaactcagctgggatcatcagagaggctttttaaaaaatatctctctgctgatcaggaaactcagctgggatcgtcaagagacttttcaaagcattttttttaccacctcttcggccaagaggttgcagaaaaaaatgctttgaaaagcctctgacgatcccagctgagccgcatgatcatcagaggctttttttttttacttttaaaagcattttttcggccgaagaggttgtagaaaaaatgcttttaaaagtaaaaaaaaagtctctgatgattgtgctgcccagctgggcatggaggggggggcagggatttttgctgccggttctccgaaccacccgccgccatcgctaccggatcgggcaatccggtccgaaccgggagcttttcacccctgccctgatgtcatcagaacgcttccgTGCCTGCGGCCcccttgcaaactggtagtaaaggtaagtagaacccacccctgattgagcTATCCAACCTTTCATTGACATTCTTTGAGCTGATTTTCTGGGACAATTTGTACAGGAAACCCAAATTCAGCATTGTTTAGAGAAAAATGTAAACTTCCCCTAATATGCTGCCTTTTAGCTCAGGCGATTTcaaaatgtctggatttaaaaatCTCAGAATTCTGGcacgggaattctgggaatcgaaacCCAGCCATCTTAAAAGCAATTGAGAAACGCTGTTCTAATGTACaggcggtccttgacttacgacccacaattgagctcaaTGTTTCAGTCGCTAAGCTTGTTAGGTGAgtcttgccccgttttatgacctttcttgacccCGTTGCAAAGAGAATCACCGCCGCGGTTAAGTTaataactcagttgttaagcagatctggcttcctcattgcctttgcttatcagaaagggATCACGTCACGTGACTCcgcccgggacattgcaaccgtcataaataggaactggttgccaagcgcctggatTTTAATCACACAGCCACAGTCGTAAGTCGtacgctgcaatggtcgtaagtgtgaaacacggtcatacgtcacttttttcaagtgctgttctaacttcgaatggtcactaaatgaatggacgTAAGTCGAAGGCTAACTGTATGGCCACAGTCCAGTACCTTCAGCACAGTTCCGCCTCTCGTTTTGATTGTGTTTTGGTGTTAGCGGTAGCTCACAACAATTCGCTCCCTTCCTTTGACAGACCAGTTGATTTATTAAAAGCCACATCCTTTGGAACAGCCAATCCTAAACATTGCTTGCCTTCATCCCTGCCTCCGAATTGCTAGCTTCCCTGCCTCGCTTCCATCTTTCTCTCCTCAAAATAAATCTGGATCGTGAAAGTGATTTTGGGTGTTTCTCTGCCGGTCTCTTAAGAAGATACAAattccaaactcgactgcagaaaataggacttcagcaacagagtggtcaatgcctggaatgcactacctgactctgaagtttcttccccaaacccccaaaattttaaccttaaactgtctactgtcgacctcaccccattcctaagaggtctgtaaggggcgtgcatcagtggtgggtagctcccggttcacaccagttcacaACAACTCGTAGTAAAAATCTgtagtagtttgaagaaccggtaataacattggctggccacgcccccgaatcCGGtccagtcgccgctcgcttaccctgcccacctcatcagaggctttttaaaaaaaaacttttaaaagcattttttctacaacctctttggctgaaaaaaatgcttttaaaagttaaaaaaaaaaagcctctgatgatcgcgcggctcagctgggattgtaagaggcttttaaaagcttttttttctgcaatctcttcagccgaagaggttgtagggaaaaaaaatgcctttaaaagcctctggcagtcccagctgagttgcctgatcgccagaggcttctaaaagcatttttttcctgcaacctcttaaagttgtagaaaaaatgcttctaaaaattaaaaaaaaaaaagttggccatgcccacccagtcacattatcaccccaccaagccatgcccacaaaataagccacgcccacagaaccagtagtaaaaaattttagaacccacccctggcatgcataactgcaccagcgtgcctaccgtccctgtcctaatattcctttttactgactcttttcatgtattcaaattatatttatactttttagtttatttgatttatataccgccctactcccgaaggactcagtaaTCTTGAttacctgtaatcttatatatgcttgacaaataaataaaacttaaacttaaataaacttaaacttaagatggagaaagaaagggggcTGAAATAGAGACAATCCCGCTTGGTGAATGTTGGCCTTATAAGGGCTTTTTATTCCCCGTTTGGTTGACGAGGTCCGTTTTTCTTGCAAGAAACATAAGAAAGAAATTTCCGGCCTCACGGAATGTGTTTTCCAAGGAGAAATCAATTCAACAAGCGTAGCTCTTTCCAGCTCGGCCTTTATTGTGATGTACACAGTGACGCAACAGTAACGTTGCTCAAGATGCTAACGCAACGTTAGGCTGTATTGACAGAAGCATCAAGGAACACAGCCGCAGTCCTGGATTTTGCAAAAGTCCTGCGTAGGATTCAAGGCACAGGTGCAAGCAAGGAGGTGAAAGCCTCTGTACCTGGGAGAAGATAAAGAGTCAGGGAGTCCTTGCGCTACATTCACAGGATATATGTAACCTGGTTACTGATTTATCCAATGGTACTGGCGACCTGCGAGTgtgccccagtggtgggttccaaccagtggtgggttcctcccgggttccgccgagccagtagcggtgatgatatgacgtcaccgaacggttctgcccccccacgttattcttaccttttatttggccccacccccaatctattgctgcctcctgagtcccagctgatcggctaggaggaaaaatctgtttaaactcttgccgtggggcttcaaagggccgccctacagctgatcagtgttaaaaggcagtgtggtggtaggaccgggcctccaaaaacaaatgggtagaccagtacagctctgcaagcagttaaagcctggtagaccagtacctctgctaaatcctaaagaattgtcacatgaccatcaagccacgccccccaaataagtcacgcccacagaaccagtagtaaaaaattttagaacccacccctggttccaacctggctttactaccggttctcttcgtgcacgcgctTCACGCGCGATCGCTGCACCATGCATGCTTCGCTCTTCGCATGTGCGCCAAACTTGCACTTCACACAAGCGCTTTAGGAGTCTGCCCAgttgaggtgtggcaatccactctgccgcacctatcagctgggctaaaaaagaagaaataaaaggtaagaataacgtgggggcgggtgggagggcccagctccggacaaagagaactggttcagtgacgtcatattcgtcaccgctactggctcagctgAACCGGagagaacccaccactggtgtgcccgcccggcactatgccatcctatttagccgtGTTTTCTAAGGCACACACATGCATAGAAGGCGctcactcacattttcagtgtgcAGCAAACCGGTTGTCAAATTATGTGACACCATCTGATTTAATCTAGGGGTGAAATCAAAATTTTCCccaccagttctatgggcgtggcttgtgggcgtggcagggaaggatattgcaaaatctccattcccaccccactccaggggaaggataatactgcaaaatccccattccctcccccactcctgggggaaggatattgcaaaatctccattcccaccccaatctggggccaccagagggtggtatttgccggttctccgaactgctcaaaatttccgctaccagttctgcagaacctgctggatttcaccccgatttaATCCATAATGTGGGCTTGCACAGTGCATTAAACCATAAGCTAACCAAACAGCTGGGGACTTTGCACAACAGACTAGTGCAAGTCCGCACTGACATGTAGGCCTCGTCTTACAACCACAAATGAGatcagaatttcagttgctaagcaaggcagttcgtAAGCGAGTCCCACGCCGTGTTATGACCTTttatgccatggttgttaagcgaattactgCTGTCAAGTGAATGGCATTCTTGGttttataaacagaggcatagctAGTCAACAtcaggtgaagtattagtaccgctttacaaagccttagtaaggccacacctggaatacttgcatccagttttggatgccacattacaaaaaagatgttgagactttggcaaaagtgcagagaagagcaactaagatgattgaaGGCggaagtctagagaaaagaagaagtaggggtgacatgatagcagtgttccagtatttgagaggctgccacaaagagagggagtcaacctattctccaaagcctgagggcaggacaagaaacaatgggtggaaactaatcaaggagagaagcaacctggaattaaggagagacttcctaacagtgagaacaattaaccagtggaacaacttgcctccagaagttgtgaatgcttcaacactggaggttttcaagaagggactgggcagccatttctggggtgggggtgaggggggtGGGTGCAAGGGTGAAAAATGTTCctaaattgctttttttcagtgccgttgtaactttgaacggtcactaacgaactgttataagtccaGGACTTCCTGTAGTTCTCTTGCCAGCTCCTGATTCTGCTCATTTGACTGCAGTCTCTACCCCTTTGTCACCAGTTTGGTCAGCTGGGCCTCTCATCCTTACGCTGCCCAGTCACACCTTGTGTCTCTTTTCCACATACCTGTGGTAAATATCCcttctttccttgtttctcttgcagGAGGAATTTGATCCGGTTAGCGAGATGACTCCAACTGAGGTAAGGTTCTGGTAGTCCCCCATTTTGACTGagatgttgcaactttgaatggagAGGCATTCCTGCCACCTCCTTAGCAAATGCTCACAAAAATAAGTCTAATTTGTGAGTGGATAGCCAGGGACaggctcttcttttcttcttcttcttcttcttcttcttcttcttcttcttcttcttcttcttcttctttcttcttcttcttcttcttcttcttcttcttcttcttcttcttctttcctcttcttcttcctcctcctcctcctcctcctcctcctcctcctcctcctcatcctcctctcctcctcctctccttcctcctcctcctctcctcctcttcttcttcttcttcttcttcttcttcttcttcttcttcttcttcttcttcttcttcttcttcctcctcctcctcctccttctccttctccttctccttctcctccttctcctccttctttctcctcctcctcctcctcctcctcctccttctgccatatccatcatcggacgttggccatcatgttggcaatcctatcaacagccgcatgaaaaagtgctactGAGTTTTGTCTAAACCAGTCCCTTAAAATTTGAAGCCattatgttcttcttctgcctggacctcgctTGCCTtcgttggaagaaatgtccatctaggttcagttccaagtggggagaaagacactggaaacatggagactgatttaatggtagacaggaccacgtggttttgaagtcctgggcaaaaaaggcacatgggtgagagagagagagatttataccctctgttgggctttgaatttgagcttgtattctgattggttgtcagactcccatggggccatgcagggctAACTTtataggttgtctgtgtcccaggcttggttgagccttgctgggtgatgatgtaatgaaagggcattgggcaattcctactatggctctgcctgaaggaggtagatctttgttatgtagaatagactggcccaggccttaatggcccattgacaaaggtggggggactgagtttctgccttccttttaggggaaatattctgcccttttaatatttcctaaaatacctcattttcctaggagaggggtgggtgctaacttcccacACTTGCAAGATTGTGCTATTATATTTCAATAAAGTATAGTTTTAGTCTAACCTGTAGAGTTGATTCTCAGGTCTAGTCTACCTAGGTGGGGCTGACAGCTTTTAATTAAATCAACCCAGTTGTTGTTTTCTAGCAtctggagggggaggaggggtaaAAGACTTTATTTccactttcttgattttttcctgAAGTGGAGAGGGTTGCAATTGAACCTTGGACCATGTGCAAAACAGGCCCTTTGCCATTGATGGAGCATGAGATTGCTACAATTGCCTTAATCAAGAAGTACTGGGAACGATCTGATAATGCGCTATCCATAAAGATCTCCGATACCTAGCAAATAATTAACAAGCAGAAGCCTTCGAGCTTCTGGTTTGACTTATTGGTTGCTAAGAGCTGGGAAAAAAGCTTGCCTGCGTTTGCTGCCAGTTTGGCTTTCTCTTAATCACCTATCTGCTTTAAATTATTCGCACACTGGCTGCGATCAAACAAAACACTTAGCCAGATAAAGACCTTGTAGATAATTCACCCGACTTGCGAAATGTGATTAGAATtgctttttcaaggaaaaaaaaaattctacagctTCACATCTGTGTGTGATTAGTTCGTTATTCCAAAAATTATGAAAATCCCAAATAGATTAACTCTGGAACCAAAAGTGAAGCATATTATCTAGAAAGAGTCATGTCTTCCAAAGTTGGCATGGTGCAGGAATTaggattttaaaattaatacaagGGAGATTCGGGTTTTAGATTCCTTCAGGCATAATTTTCAGACTTTAGGCCAGGCTGTAGCACTTCCCTTAATATGTTAAATGTTAGACCCAGGTTAAGAAATCTCAATTGTAGCCTTCTGTAGCATGTTGTATGGAATCAGACACTATCTCTActgaataataagaataagaataagaatagaatagactagactagactagactagactagactagactagactagactagactagactagactagactagactagactagagtagaatagaatagaatagaatagaatagaatagaatagaatagaatagaatagaatagaatagaatagaatagaatagaataggagccgtgatggcgaacttatggcatgcgtaGATTggtgccatatcggtgggcatgcgagctcagctcgggccttctgggcccaccagaagtagggaaacaggctgtttcctgcttccggatagcctgtgggggtggggaaggcccgtttttgctctccccaggctccagagcctctctagaagcctggggagggtgaaaatggccttccccactcagGAAGGGTAggactggaagtcagcaaacaggccgtttgcggcctccggggtgggggaggccattttcggccttcccaggctcctagagaggctctggagcctgaggagagcaaaaaaacaagcctaccaggcccaccgggccatcgtgtgccaaaagcagagggagtgcGGGGAAAAGGCGCGCgtgcatataattatgggtgtgggcacacgcgtgtgtgacacacacacacctatgctCCCCCCGCCTTtcgcacgtgatggcaaaaaggttagccatcactggaatagagaatgcaatgcaatgcaatgcaatggaatggaatggaatggaatggaatattctttattggccaaatgtgattggacacacaaggaatttgtctccagtgcagaagctgtCAGTGTACAGTacataaaagcaacaaaaatgataaatCATCAATCATAAGATActgtcataaatcataagatacaaatgaCAGTGATAGTCATAAGCTATCAATAGgagtaggtaataggaaggatgagaaagaTAATAGCAATACAACCCTATTACATAGTTAgatatccttaggcataagacaATGCTGTGGGAGTTAGGCGTTTGAGTGATGATATGGGGTGGAGGGGAATTGTCTCTGTGTCTTCgatgttttggcatgcaatgccctatagcggaGTCCTGCGGGAAgaagttgaaagagtttatgtccaggatgtgaggggtccatagatattttctcagccctgctTTCTGATCCTTGGAAGTATaccggtcctcaatggaaggcatgctggttgcaattgtttggggttttttttctgcaatcttaaCTATccattagtgcagggaaagcgcctcagagggagaccacagctgcgatataaggatatctgcaagagggacctaaaggccctgggaatgggaTACTAACaattgggaaaccttgacctccgatcgttcagcttggaggctaaagacgcagcctggccttctccaattcgaagagacccTTGTTCGGCAGTCTGAGGCAAAGGGGCAgccccggaaccagcaaaatctggaggCTGGGCAGGGGACCGAATGTATCTGCCCTTAGTGTGGAAgcgattgccactctcgaattggcctttttagtcacaccagatgctattttaggacctctttccagagcacgataccatagtctcttgagactgaaggatgccaatgaactATCCATTGAAATCTGTACTGGTTCTCTTTGGTTGCTttaccaaaccagatagttacaGAAATACAAaggacagactcaatcattcctctgtagaactgtatcaacagctcaTGGGTCAGTCTGAATTTTCTGAGTTgacacaggaagaacattcttcgtTGTGCTTTCTTAATAATGGTTCCGATGCTAGGTGTCAACACCATTTCAAGTCCTGGGAGATTACAGAAGCCAGAAACTTGAAGGCCTCAACCATTGTTGTCTtacatcagggatgtcaaactcagtttcattgagggacgcatcagagTTCTGTTTGTCATGGGGGAAGGGATGGAGGGGCATGGTCAGGGTAgccgtggccagctcgacgtcactcgtgtcgggggcacttatggtggcccaagcgctctgccagtgaaaacaggctcccggaCTCCATTTTCATGGcaagaggcactgcaggccagtccttcactgtttccagggtggctctgtggcccagatctaagcaccctgcggtcCGAATCTGGcctcctgggccttgagtttgacatccctgctttataTCATAAGAAGTGGTAGAAGAGGAAAAATCTACTAAAATTTCTCTTAAAAATCTACTAGCATCTCTATAGTTTTAAGCATGTTCAGcttcagctccagattgttctggCTGCACCACAGGGCCAGTTCAACTTCCTGTCTATATGCAGACTCATCACCTTCTACAATAAGAGAATCATTTTATTGGTGGAACTTTGTTGAATGGTTGACATTCAGGGACAAATATTGAAGatatactgttgtggcccgtcagtggcctgtgcagctagtagctgattccgacagcgaggaggctggtgtggtgctgcgccagcagcctgtgcagctggcactcgagtcagacaatgaggctggagaagatgtggtgccagaggcggggattcagccagggccttcagaatctccagaagctcccttaagtgaagaggacgaagaggaggagcctcttctcgatgcacgggcccgcagagctgccaaaagccaggaatggctcctcaagaggaggactccttgagagtaaggcttggggctaattggccactcccttagcctatttaaggaggaacgccgactgaagcaatttgcagggaacaactttgttcccATATTTCCATGTCTTgttttgcttatcttatcagcttcctgcaaattgcttctgggcattctgccaaccacagtaagcaattcttggcagctgttaatgcagttaattaacagccgttgttgtaaaaaaactggtttatttagtaaactaaggtttgaacggactttgtgtgtgctgcgttctttgggatccgtagctggggcagaacatatacagtaaatgcaataaaaaataaataaatgtgaactgGCCTGCTGCATTTAATGCATCTCCTGAATTTGTAGGTGATGGAATGGGAGGAGCGACAACTCGATCAGTTGGTCAACTTCAACAACTGCAAGATTGACCCGGCTCCCTTCCAACTGGTAGAACGGACTTCTTTGCACAAGGTAGATgttcagcagaatgatggcaggagggggaaaaactgtGTCTAGTGGCCCTGGCATTTTGACCCTTCTGCActcacatttaattttaatagatATCTGTATTTGTTAACACTGCAAGAAGAATGGAAGTCCACTATTCTCTCCAAATTTTACACAGCATCCAAGATTTCATGGCTCTTAttcacagagagggagagggagagggagagagagagagagagagacttcgtTGCATTGTTGGCATCAGTGTGCCATGGACAAAGACCTCTTTTACATTGACTTGAAGATGTGGATGGAGCTTGTGAGTGCCATTTTTCTGTATGTTGTGATGCCCAGCTGGGATGTTTCCATCTCTTCCAGACACACACCATCTTCTCCCTTTTGGGAGTGGACCAAGCTTACGTCACCAGCATCGGGCGCCTGATTGGCGTGGTGTCCCTCAAGGAggtgagtatttatttatttattacatgtatttatatgctgccattctcccgaaggactcagggcggcgaacacaagttaagaaacaagtacaataaaatcccattttaaaccaaataactaattaatagtaaataataataagagtAGCACTTAGAAGGGTCACCCCAAGAATCCTGACCCTTCAGAGGTTCGCGTTGATTATGTCCAAAATCGTGCCATATCCTATATGCGGCAAAGAAATGTCTCTTAAGCATATCCTATATCCGTGTTTTCAATTTTGGCAAGTTTGatataggtggacttcaactcccagaattccccagccagcatgctggctggggaattctgggagttgaagtccacctatatTAAGTGAGGCCTACCTGTGCCAAAGCCTAGAGACACCTGTATATGTACTCACAGAATTACAAGATATTAGAATTACAAGACAACTGCCTGATATACAGAAGTCTGATATACACCTCCGTATATCACACAGCTATCTCGTAATTCTAATATTAGAATCATTAAATATCATTTAAACAGGGATTTTTCTCACGGGCAACAGGTGTCAGTTTTCATAACGTTATTCTTGGCCAAGTTATTATTCCTTAACAGATACGGCATAGAATTTATAGCAATTCAAATCCAAATCCTTCACTTTCTTGTCACAGCACTTGccctcatgaaaaaaaaaatcagattttcccCCCCCAGTTGTCCTGTGTCTGTCCTATGAAGACGGATGCATCTCATATTCTTTGCATTTCTGTCATCTCATTAGCCAATGCTCACAAAAATCAgtttggtgaaatgtaaaatttgttactactggttctgtgtgggcatggcttagtgggggagggggtaatgtgactgagggggcgtggccaacttttttttttttacttttttttacctCTTaaaagccaaagaggttgttaaaaaatgcttttagaagcctctgatgatcccagctgagccacgcgatcatcagacgctttttttttttacttttaaaagcatttttttggccaaacaggttgtagaaaaaaatgcttttaatttttttttaaaaaaagcctctgatgatcatgcggctcagctgggcattgggggggggcagggatttttgctaccggttctctgaaccacccgccgccatcgctaccggatcgggcaatccggtccgaaccgggagcatttcacccatgtcTAGTTTGTGACAGGGTAGCCACTGATAGGCTCTGCACAGGTATAAAAAAGCAAGGTTCGATTCCTGATAGCAGGAGATTTTACGTGGAGCCTTGATTTTTCACAATCTCTCTACCCCACCTAGCTGTTTGCTAGGgactagaattttttttattattaaattgatagcaatagcacttaggcttataaaGCACTCCATAATGCTTTGTAGCCATCTctgagtagtttacagagtcagcatatttcctccaaatatttgggccctcattttaccgacctcggaaggatggaaggatgagtcaaccttgaaccaatcaggaatcaaactcctggctgtgggcagagtcagcctgcaatactgcattctaaccactgcgccactacagcGTCTAAATTtatgtgctgcccatctcacccagAGAAATTCTAGGACAGCTTACAAAGCTCAGCTAATACAATTTTCACCCAGTAGCAGTCACCATTCTGATCTGGTTCGATTGAAGTCATAGTCCAGCAAGTTTTATGACCATCTTTCTTGGGAAAGGCTCTTAGGATGACAGTTTCTGGTCAAAATAGGTAAGCACAGGTAGACCTCCACTTACGACTTcagttgaggccaaaatttctgtcgctaagggacagttgttaagtaggttttgccccgttttacgaactttcttgtcccagtcgttaagtgaatcactgcggttgttaacttagtaacagtaacagggtcggaagggacctcggaggtcatctagtccaaccccctgctcacgcaggagacctgtactagggattcgaaccgccgaactgccgacctctcTGATCGACAAgcacaatgtcttagccactgagccggcTAGTCAGGCAacatagtaacatggttgtaaagtgaatccggcttcctcatcGACTTAAAATCGCAAAAGGGAATTGCGTAACCCCCgaacgctgcaactgtcataaatatgagtcagttgccaagggtccgaattttgatcccgtgatttCCCACGTAAGTGTGGGAAATGATCCTAAATCCCATTTTTTCCAGggccgttctaactttgaacggtcgctaaacgaacggttgtaagtcaaggactacctgtacggatTGGGCGAATGCTGCTGTCGCCCTtcatcccttcctctcttcctctcttccagcTGCGCAAAGCCATTGAGGGTTCGGTCACCGCCAAAGGGGTGAAGGTGCGCCCCCCGCTGGCGAGCTTCCGGGATAGCACAACCAGCAGCAGCGATATAGAGGCCACCGAAATCCACCAGCTGTGGGATCGGCGGCAACGACACTCCATCCCTCGCGAGTTCAGCCCCTCCGAGAGCGACGACAAGTGCCAGTGACGTTGGGCACGGAGAACCTGCCAACCGAGAGACGGTTCCTCATTGCCATGCCTTGGCTGTTGCTCTGGCAGCTGGGCCTCTTCTAAGGATGCCTTCAACATTCCAGCTTTGGAGACTTCAAGAGGACAGTCCGTTCCTGGAATAACTGGAGAATTGCCATCCAGAACCTTAAAGCTGGGCCCCCCCGGTGCCCCGTTAGCTCCATCCTTGGTCTCAGGGTTCATTTAAGTCTTTCCCTTCCCATTTTCCCGTCGTCCCACTCTCCAGCAGCTCAGCTCCACGAGAGCTGGTCAGATGAGGAGATCGAGACAGGGGAGGATACGCGCGTGGGTCTTTTCAAACACTCATCTCAACTTCTCTGTACAGGGGTCCTTCCTTGTACCCCGAGGCTCGGGCATCTCACTCGGGCCGCCTCCGAGAGTAGTTCAAAGACTTCCTTGGTCCGTTCTCGGCAGCTTTGCAGGTGGACAGTCCACCTGGAAGGAAGCTGGTGAAGCATCTGTCTTCCTCGCGGTCTCGTCACTGTGCCCCCCTTTTTTTCAGGTTTGAAAGGAGGAGGAACTTTTCGGCATGGGTGGATGCCCTCCTGGCGTCTGTGGGCAGCTGTGGGTTTCTCTCCCCGTGGCCTGAATCTTCCCCCTCAAATCTTCAGCGCTGACTCAGCCGTGCTGTGTACGGCgacctccccccccctctgtaGGAGGAATCCTAAATAACGGATGGGGTTTGTGGGGGTTGTTGGTAGGGCTTGTGGGGCCCAAATAAAACCGGCACTGGATTTCTCGGACTACTGAACCaggcaaccccctcccccttcctccctacTGCCAGATCCTGGAATTCTTCCCTTCCGCCTTCCTCTCTCTGTGGAACCCACTCATGCTCGAATCCACAGGcagaggagagggaaagaaggaagactgTCTGTACATACCGAAGATTTTTatacatatatctatctatattaatTTAATTGCAGAAAAGAATACAAATAGAGTTATATTATGAA
