# Supplementary material for: Regulatory and disruptive variants in the CLCN2 gene are associated with modified skin color pattern phenotypes in the corn snake
Source: Genome Biol. 2025 Mar 26;26:73. doi: 10.1186/s13059-025-03539-0 (PMC11948899; doi:10.1186/s13059-025-03539-0)
Supplement: Supplementary file 5 — Additional file 5. Annotation of CLCN2 in the corn snake genome (modified CU assembly - sequence provided in Additional file 4). [file 13059_2025_3539_MOESM5_ESM.gff]

##gff-version 3
#gtf-version 2.2
#!genome-build CU_Pguttatus_1
#!genome-build-accession NCBI_Assembly:GCF_029531705.1
#!annotation-date 10/30/2023
#!annotation-source NCBI RefSeq GCF_029531705.1-RS_2023_10
NW_026844092.1	Gnomon	gene	62470959	62619563	.	+	.	ID=CLCN2;db_xref=GeneID:117679784;description=chloride voltage-gated channel 2;gbkey=Gene;gene=CLCN2;gene_biotype=protein_coding;gene_id=CLCN2;transcript_id=""
NW_026844092.1	Gnomon	transcript	62470959	62619563	.	+	.	ID=XM_060683151.1;Parent=CLCN2;db_xref=GeneID:117679784;experiment=COORDINATES: polyA evidence [ECO:0006239];gbkey=mRNA;gene=CLCN2;gene_id=CLCN2;model_evidence=Supporting evidence includes similarity to: 5 Proteins;product=chloride voltage-gated channel 2;transcript_biotype=mRNA;transcript_id=XM_060683151.1
NW_026844092.1	Gnomon	exon	62470959	62471082	.	+	.	ID=exon-552495;Parent=XM_060683151.1;db_xref=GeneID:117679784;exon_number=1;experiment=COORDINATES: polyA evidence [ECO:0006239];gene=CLCN2;gene_id=CLCN2;model_evidence=Supporting evidence includes similarity to: 5 Proteins;product=chloride voltage-gated channel 2;transcript_biotype=mRNA;transcript_id=XM_060683151.1
NW_026844092.1	Gnomon	exon	62523380	62523536	.	+	.	ID=exon-552496;Parent=XM_060683151.1;db_xref=GeneID:117679784;exon_number=2;experiment=COORDINATES: polyA evidence [ECO:0006239];gene=CLCN2;gene_id=CLCN2;model_evidence=Supporting evidence includes similarity to: 5 Proteins;product=chloride voltage-gated channel 2;transcript_biotype=mRNA;transcript_id=XM_060683151.1
NW_026844092.1	Gnomon	exon	62538950	62539081	.	+	.	ID=exon-552497;Parent=XM_060683151.1;db_xref=GeneID:117679784;exon_number=3;experiment=COORDINATES: polyA evidence [ECO:0006239];gene=CLCN2;gene_id=CLCN2;model_evidence=Supporting evidence includes similarity to: 5 Proteins;product=chloride voltage-gated channel 2;transcript_biotype=mRNA;transcript_id=XM_060683151.1
NW_026844092.1	Gnomon	exon	62539595	62539723	.	+	.	ID=exon-552498;Parent=XM_060683151.1;db_xref=GeneID:117679784;exon_number=4;experiment=COORDINATES: polyA evidence [ECO:0006239];gene=CLCN2;gene_id=CLCN2;model_evidence=Supporting evidence includes similarity to: 5 Proteins;product=chloride voltage-gated channel 2;transcript_biotype=mRNA;transcript_id=XM_060683151.1
NW_026844092.1	Gnomon	exon	62540839	62540972	.	+	.	ID=exon-552499;Parent=XM_060683151.1;db_xref=GeneID:117679784;exon_number=5;experiment=COORDINATES: polyA evidence [ECO:0006239];gene=CLCN2;gene_id=CLCN2;model_evidence=Supporting evidence includes similarity to: 5 Proteins;product=chloride voltage-gated channel 2;transcript_biotype=mRNA;transcript_id=XM_060683151.1
NW_026844092.1	Gnomon	exon	62543157	62543234	.	+	.	ID=exon-552500;Parent=XM_060683151.1;db_xref=GeneID:117679784;exon_number=6;experiment=COORDINATES: polyA evidence [ECO:0006239];gene=CLCN2;gene_id=CLCN2;model_evidence=Supporting evidence includes similarity to: 5 Proteins;product=chloride voltage-gated channel 2;transcript_biotype=mRNA;transcript_id=XM_060683151.1
NW_026844092.1	Gnomon	exon	62546965	62547043	.	+	.	ID=exon-552501;Parent=XM_060683151.1;db_xref=GeneID:117679784;exon_number=7;experiment=COORDINATES: polyA evidence [ECO:0006239];gene=CLCN2;gene_id=CLCN2;model_evidence=Supporting evidence includes similarity to: 5 Proteins;product=chloride voltage-gated channel 2;transcript_biotype=mRNA;transcript_id=XM_060683151.1
NW_026844092.1	Gnomon	exon	62559218	62559343	.	+	.	ID=exon-552502;Parent=XM_060683151.1;db_xref=GeneID:117679784;exon_number=8;experiment=COORDINATES: polyA evidence [ECO:0006239];gene=CLCN2;gene_id=CLCN2;model_evidence=Supporting evidence includes similarity to: 5 Proteins;product=chloride voltage-gated channel 2;transcript_biotype=mRNA;transcript_id=XM_060683151.1
NW_026844092.1	Gnomon	exon	62560173	62560257	.	+	.	ID=exon-552503;Parent=XM_060683151.1;db_xref=GeneID:117679784;exon_number=9;experiment=COORDINATES: polyA evidence [ECO:0006239];gene=CLCN2;gene_id=CLCN2;model_evidence=Supporting evidence includes similarity to: 5 Proteins;product=chloride voltage-gated channel 2;transcript_biotype=mRNA;transcript_id=XM_060683151.1
NW_026844092.1	Gnomon	exon	62560371	62560472	.	+	.	ID=exon-552504;Parent=XM_060683151.1;db_xref=GeneID:117679784;exon_number=10;experiment=COORDINATES: polyA evidence [ECO:0006239];gene=CLCN2;gene_id=CLCN2;model_evidence=Supporting evidence includes similarity to: 5 Proteins;product=chloride voltage-gated channel 2;transcript_biotype=mRNA;transcript_id=XM_060683151.1
NW_026844092.1	Gnomon	exon	62563067	62563151	.	+	.	ID=exon-552505;Parent=XM_060683151.1;db_xref=GeneID:117679784;exon_number=11;experiment=COORDINATES: polyA evidence [ECO:0006239];gene=CLCN2;gene_id=CLCN2;model_evidence=Supporting evidence includes similarity to: 5 Proteins;product=chloride voltage-gated channel 2;transcript_biotype=mRNA;transcript_id=XM_060683151.1
NW_026844092.1	Gnomon	exon	62564724	62564879	.	+	.	ID=exon-552506;Parent=XM_060683151.1;db_xref=GeneID:117679784;exon_number=12;experiment=COORDINATES: polyA evidence [ECO:0006239];gene=CLCN2;gene_id=CLCN2;model_evidence=Supporting evidence includes similarity to: 5 Proteins;product=chloride voltage-gated channel 2;transcript_biotype=mRNA;transcript_id=XM_060683151.1
NW_026844092.1	Gnomon	exon	62571130	62571199	.	+	.	ID=exon-552507;Parent=XM_060683151.1;db_xref=GeneID:117679784;exon_number=13;experiment=COORDINATES: polyA evidence [ECO:0006239];gene=CLCN2;gene_id=CLCN2;model_evidence=Supporting evidence includes similarity to: 5 Proteins;product=chloride voltage-gated channel 2;transcript_biotype=mRNA;transcript_id=XM_060683151.1
NW_026844092.1	Gnomon	exon	62579814	62579924	.	+	.	ID=exon-552508;Parent=XM_060683151.1;db_xref=GeneID:117679784;exon_number=14;experiment=COORDINATES: polyA evidence [ECO:0006239];gene=CLCN2;gene_id=CLCN2;model_evidence=Supporting evidence includes similarity to: 5 Proteins;product=chloride voltage-gated channel 2;transcript_biotype=mRNA;transcript_id=XM_060683151.1
NW_026844092.1	Gnomon	exon	62581632	62581845	.	+	.	ID=exon-552509;Parent=XM_060683151.1;db_xref=GeneID:117679784;exon_number=15;experiment=COORDINATES: polyA evidence [ECO:0006239];gene=CLCN2;gene_id=CLCN2;model_evidence=Supporting evidence includes similarity to: 5 Proteins;product=chloride voltage-gated channel 2;transcript_biotype=mRNA;transcript_id=XM_060683151.1
NW_026844092.1	Gnomon	exon	62584840	62584973	.	+	.	ID=exon-552510;Parent=XM_060683151.1;db_xref=GeneID:117679784;exon_number=16;experiment=COORDINATES: polyA evidence [ECO:0006239];gene=CLCN2;gene_id=CLCN2;model_evidence=Supporting evidence includes similarity to: 5 Proteins;product=chloride voltage-gated channel 2;transcript_biotype=mRNA;transcript_id=XM_060683151.1
NW_026844092.1	Gnomon	exon	62596961	62597145	.	+	.	ID=exon-552511;Parent=XM_060683151.1;db_xref=GeneID:117679784;exon_number=17;experiment=COORDINATES: polyA evidence [ECO:0006239];gene=CLCN2;gene_id=CLCN2;model_evidence=Supporting evidence includes similarity to: 5 Proteins;product=chloride voltage-gated channel 2;transcript_biotype=mRNA;transcript_id=XM_060683151.1
NW_026844092.1	Gnomon	exon	62600318	62600426	.	+	.	ID=exon-552512;Parent=XM_060683151.1;db_xref=GeneID:117679784;exon_number=18;experiment=COORDINATES: polyA evidence [ECO:0006239];gene=CLCN2;gene_id=CLCN2;model_evidence=Supporting evidence includes similarity to: 5 Proteins;product=chloride voltage-gated channel 2;transcript_biotype=mRNA;transcript_id=XM_060683151.1
NW_026844092.1	Gnomon	exon	62603114	62603190	.	+	.	ID=exon-552513;Parent=XM_060683151.1;db_xref=GeneID:117679784;exon_number=19;experiment=COORDINATES: polyA evidence [ECO:0006239];gene=CLCN2;gene_id=CLCN2;model_evidence=Supporting evidence includes similarity to: 5 Proteins;product=chloride voltage-gated channel 2;transcript_biotype=mRNA;transcript_id=XM_060683151.1
NW_026844092.1	Gnomon	exon	62603382	62603441	.	+	.	ID=exon-552514;Parent=XM_060683151.1;db_xref=GeneID:117679784;exon_number=20;experiment=COORDINATES: polyA evidence [ECO:0006239];gene=CLCN2;gene_id=CLCN2;model_evidence=Supporting evidence includes similarity to: 5 Proteins;product=chloride voltage-gated channel 2;transcript_biotype=mRNA;transcript_id=XM_060683151.1
NW_026844092.1	Gnomon	exon	62610277	62610315	.	+	.	ID=exon-552515;Parent=XM_060683151.1;db_xref=GeneID:117679784;exon_number=21;experiment=COORDINATES: polyA evidence [ECO:0006239];gene=CLCN2;gene_id=CLCN2;model_evidence=Supporting evidence includes similarity to: 5 Proteins;product=chloride voltage-gated channel 2;transcript_biotype=mRNA;transcript_id=XM_060683151.1
NW_026844092.1	Gnomon	exon	62615417	62615521	.	+	.	ID=exon-552516;Parent=XM_060683151.1;db_xref=GeneID:117679784;exon_number=22;experiment=COORDINATES: polyA evidence [ECO:0006239];gene=CLCN2;gene_id=CLCN2;model_evidence=Supporting evidence includes similarity to: 5 Proteins;product=chloride voltage-gated channel 2;transcript_biotype=mRNA;transcript_id=XM_060683151.1
NW_026844092.1	Gnomon	exon	62615885	62615971	.	+	.	ID=exon-552517;Parent=XM_060683151.1;db_xref=GeneID:117679784;exon_number=23;experiment=COORDINATES: polyA evidence [ECO:0006239];gene=CLCN2;gene_id=CLCN2;model_evidence=Supporting evidence includes similarity to: 5 Proteins;product=chloride voltage-gated channel 2;transcript_biotype=mRNA;transcript_id=XM_060683151.1
NW_026844092.1	Gnomon	exon	62618360	62619563	.	+	.	ID=exon-552518;Parent=XM_060683151.1;db_xref=GeneID:117679784;exon_number=24;experiment=COORDINATES: polyA evidence [ECO:0006239];gene=CLCN2;gene_id=CLCN2;model_evidence=Supporting evidence includes similarity to: 5 Proteins;product=chloride voltage-gated channel 2;transcript_biotype=mRNA;transcript_id=XM_060683151.1
NW_026844092.1	Gnomon	CDS	62471029	62471082	.	+	0	ID=cds-489169;Parent=XM_060683151.1;db_xref=GeneID:117679784;exon_number=1;gbkey=CDS;gene=CLCN2;gene_id=CLCN2;product=chloride channel protein 2;protein_id=XP_060539134.1;transcript_id=XM_060683151.1
NW_026844092.1	Gnomon	CDS	62523380	62523536	.	+	0	ID=cds-489170;Parent=XM_060683151.1;db_xref=GeneID:117679784;exon_number=2;gbkey=CDS;gene=CLCN2;gene_id=CLCN2;product=chloride channel protein 2;protein_id=XP_060539134.1;transcript_id=XM_060683151.1
NW_026844092.1	Gnomon	CDS	62538950	62539081	.	+	2	ID=cds-489171;Parent=XM_060683151.1;db_xref=GeneID:117679784;exon_number=3;gbkey=CDS;gene=CLCN2;gene_id=CLCN2;product=chloride channel protein 2;protein_id=XP_060539134.1;transcript_id=XM_060683151.1
NW_026844092.1	Gnomon	CDS	62539595	62539723	.	+	2	ID=cds-489172;Parent=XM_060683151.1;db_xref=GeneID:117679784;exon_number=4;gbkey=CDS;gene=CLCN2;gene_id=CLCN2;product=chloride channel protein 2;protein_id=XP_060539134.1;transcript_id=XM_060683151.1
NW_026844092.1	Gnomon	CDS	62540839	62540972	.	+	2	ID=cds-489173;Parent=XM_060683151.1;db_xref=GeneID:117679784;exon_number=5;gbkey=CDS;gene=CLCN2;gene_id=CLCN2;product=chloride channel protein 2;protein_id=XP_060539134.1;transcript_id=XM_060683151.1
NW_026844092.1	Gnomon	CDS	62543157	62543234	.	+	0	ID=cds-489174;Parent=XM_060683151.1;db_xref=GeneID:117679784;exon_number=6;gbkey=CDS;gene=CLCN2;gene_id=CLCN2;product=chloride channel protein 2;protein_id=XP_060539134.1;transcript_id=XM_060683151.1
NW_026844092.1	Gnomon	CDS	62546965	62547043	.	+	0	ID=cds-489175;Parent=XM_060683151.1;db_xref=GeneID:117679784;exon_number=7;gbkey=CDS;gene=CLCN2;gene_id=CLCN2;product=chloride channel protein 2;protein_id=XP_060539134.1;transcript_id=XM_060683151.1
NW_026844092.1	Gnomon	CDS	62559218	62559343	.	+	.	ID=cds-489176;Parent=XM_060683151.1;db_xref=GeneID:117679784;exon_number=8;gbkey=CDS;gene=CLCN2;gene_id=CLCN2;product=chloride channel protein 2;protein_id=XP_060539134.1;transcript_id=XM_060683151.1
NW_026844092.1	Gnomon	CDS	62560173	62560257	.	+	.	ID=cds-489177;Parent=XM_060683151.1;db_xref=GeneID:117679784;exon_number=9;gbkey=CDS;gene=CLCN2;gene_id=CLCN2;product=chloride channel protein 2;protein_id=XP_060539134.1;transcript_id=XM_060683151.1
NW_026844092.1	Gnomon	CDS	62560371	62560472	.	+	.	ID=cds-489178;Parent=XM_060683151.1;db_xref=GeneID:117679784;exon_number=10;gbkey=CDS;gene=CLCN2;gene_id=CLCN2;product=chloride channel protein 2;protein_id=XP_060539134.1;transcript_id=XM_060683151.1
NW_026844092.1	Gnomon	CDS	62563067	62563151	.	+	.	ID=cds-489179;Parent=XM_060683151.1;db_xref=GeneID:117679784;exon_number=11;gbkey=CDS;gene=CLCN2;gene_id=CLCN2;product=chloride channel protein 2;protein_id=XP_060539134.1;transcript_id=XM_060683151.1
NW_026844092.1	Gnomon	CDS	62564724	62564879	.	+	.	ID=cds-489180;Parent=XM_060683151.1;db_xref=GeneID:117679784;exon_number=12;gbkey=CDS;gene=CLCN2;gene_id=CLCN2;product=chloride channel protein 2;protein_id=XP_060539134.1;transcript_id=XM_060683151.1
NW_026844092.1	Gnomon	CDS	62571130	62571199	.	+	.	ID=cds-489181;Parent=XM_060683151.1;db_xref=GeneID:117679784;exon_number=13;gbkey=CDS;gene=CLCN2;gene_id=CLCN2;product=chloride channel protein 2;protein_id=XP_060539134.1;transcript_id=XM_060683151.1
NW_026844092.1	Gnomon	CDS	62579814	62579924	.	+	2	ID=cds-489182;Parent=XM_060683151.1;db_xref=GeneID:117679784;exon_number=14;gbkey=CDS;gene=CLCN2;gene_id=CLCN2;product=chloride channel protein 2;protein_id=XP_060539134.1;transcript_id=XM_060683151.1
NW_026844092.1	Gnomon	CDS	62581632	62581845	.	+	2	ID=cds-489183;Parent=XM_060683151.1;db_xref=GeneID:117679784;exon_number=15;gbkey=CDS;gene=CLCN2;gene_id=CLCN2;product=chloride channel protein 2;protein_id=XP_060539134.1;transcript_id=XM_060683151.1
NW_026844092.1	Gnomon	CDS	62584840	62584973	.	+	1	ID=cds-489184;Parent=XM_060683151.1;db_xref=GeneID:117679784;exon_number=16;gbkey=CDS;gene=CLCN2;gene_id=CLCN2;product=chloride channel protein 2;protein_id=XP_060539134.1;transcript_id=XM_060683151.1
NW_026844092.1	Gnomon	CDS	62596961	62597145	.	+	2	ID=cds-489185;Parent=XM_060683151.1;db_xref=GeneID:117679784;exon_number=17;gbkey=CDS;gene=CLCN2;gene_id=CLCN2;product=chloride channel protein 2;protein_id=XP_060539134.1;transcript_id=XM_060683151.1
NW_026844092.1	Gnomon	CDS	62600318	62600426	.	+	0	ID=cds-489186;Parent=XM_060683151.1;db_xref=GeneID:117679784;exon_number=18;gbkey=CDS;gene=CLCN2;gene_id=CLCN2;product=chloride channel protein 2;protein_id=XP_060539134.1;transcript_id=XM_060683151.1
NW_026844092.1	Gnomon	CDS	62603114	62603190	.	+	2	ID=cds-489187;Parent=XM_060683151.1;db_xref=GeneID:117679784;exon_number=19;gbkey=CDS;gene=CLCN2;gene_id=CLCN2;product=chloride channel protein 2;protein_id=XP_060539134.1;transcript_id=XM_060683151.1
NW_026844092.1	Gnomon	CDS	62603382	62603441	.	+	0	ID=cds-489188;Parent=XM_060683151.1;db_xref=GeneID:117679784;exon_number=20;gbkey=CDS;gene=CLCN2;gene_id=CLCN2;product=chloride channel protein 2;protein_id=XP_060539134.1;transcript_id=XM_060683151.1
NW_026844092.1	Gnomon	CDS	62610277	62610315	.	+	0	ID=cds-489189;Parent=XM_060683151.1;db_xref=GeneID:117679784;exon_number=21;gbkey=CDS;gene=CLCN2;gene_id=CLCN2;product=chloride channel protein 2;protein_id=XP_060539134.1;transcript_id=XM_060683151.1
NW_026844092.1	Gnomon	CDS	62615417	62615521	.	+	0	ID=cds-489190;Parent=XM_060683151.1;db_xref=GeneID:117679784;exon_number=22;gbkey=CDS;gene=CLCN2;gene_id=CLCN2;product=chloride channel protein 2;protein_id=XP_060539134.1;transcript_id=XM_060683151.1
NW_026844092.1	Gnomon	CDS	62615885	62615971	.	+	0	ID=cds-489191;Parent=XM_060683151.1;db_xref=GeneID:117679784;exon_number=23;gbkey=CDS;gene=CLCN2;gene_id=CLCN2;product=chloride channel protein 2;protein_id=XP_060539134.1;transcript_id=XM_060683151.1
NW_026844092.1	Gnomon	CDS	62618360	62618554	.	+	0	ID=cds-489192;Parent=XM_060683151.1;db_xref=GeneID:117679784;exon_number=24;gbkey=CDS;gene=CLCN2;gene_id=CLCN2;product=chloride channel protein 2;protein_id=XP_060539134.1;transcript_id=XM_060683151.1
NW_026844092.1	Gnomon	five_prime_UTR	62470959	62471028	.	+	.	ID=nbis-five_prime_utr-32142;Parent=XM_060683151.1;db_xref=GeneID:117679784;exon_number=1;experiment=COORDINATES: polyA evidence [ECO:0006239];gene=CLCN2;gene_id=CLCN2;model_evidence=Supporting evidence includes similarity to: 5 Proteins;product=chloride voltage-gated channel 2;transcript_biotype=mRNA;transcript_id=XM_060683151.1
NW_026844092.1	Gnomon	start_codon	62471029	62471031	.	+	0	ID=start_codon-39711;Parent=XM_060683151.1;db_xref=GeneID:117679784;exon_number=1;gbkey=CDS;gene=CLCN2;gene_id=CLCN2;product=chloride channel protein 2;protein_id=XP_060539134.1;transcript_id=XM_060683151.1
NW_026844092.1	Gnomon	stop_codon	62618552	62618554	.	+	0	ID=stop_codon-39713;Parent=XM_060683151.1;db_xref=GeneID:117679784;exon_number=24;gbkey=CDS;gene=CLCN2;gene_id=CLCN2;product=chloride channel protein 2;protein_id=XP_060539134.1;transcript_id=XM_060683151.1
NW_026844092.1	Gnomon	three_prime_UTR	62618555	62619563	.	+	.	ID=nbis-three_prime_utr-32469;Parent=XM_060683151.1;db_xref=GeneID:117679784;exon_number=1;experiment=COORDINATES: polyA evidence [ECO:0006239];gene=CLCN2;gene_id=CLCN2;model_evidence=Supporting evidence includes similarity to: 5 Proteins;product=chloride voltage-gated channel 2;transcript_biotype=mRNA;transcript_id=XM_060683151.1
