# Supplementary material for: Regulatory and disruptive variants in the CLCN2 gene are associated with modified skin color pattern phenotypes in the corn snake
Source: Genome Biol. 2025 Mar 26;26:73. doi: 10.1186/s13059-025-03539-0 (PMC11948899; doi:10.1186/s13059-025-03539-0)
Supplement: Supplementary file 6 — Additional file 6. Alignment of the wild-type and Stripe intron where the LTR-retrotransposon insertion occurs. The sequence of the LTR-retrotransposon identified in Amelanistic corn snakes is provided for comparison. [file 13059_2025_3539_MOESM6_ESM.txt]

intron_WT            gtgaggaggggtctggggtctgtgaggtctgtgggctaccaagatggagaaagatctgga
intron_stripe        nnnnngggggggggggtgtctgtggggtctgtgggctaccaaggtggagaaagatctgga
transposon_amel      ------------------------------------------------------------
                                                                                 

intron_WT            aaccaggttctgcctggaatggtgaaaagacacagttgtctttagtttgcaggaaggtag
intron_stripe        aaccaggttctgcctggaatggtgaaaagacacagtggtctttagtttgcaggaaggtag
transposon_amel      ------------------------------------------------------------
                                                                                 

intron_WT            tttgagagaaaatatgatacaggtagtcctcaacttacgaccacttggttagcaactgtt
intron_stripe        tttgagagaaaatatgatacaggtagtcctcaacttacgaccacttggttagcaactgtt
transposon_amel      ------------------------------------------------------------
                                                                                 

intron_WT            ttaagttacaatggacatccccccccaccccacccccaaaaaagctactcacaacctggt
intron_stripe        ttaagttacaatggacatccccccca-------cccaaaaaaagctattcacaacctggt
transposon_amel      ------------------------------------------------------------
                                                                                 

intron_WT            tcccaagttgtgacatcccagtggaacag--ctggcctccagaaatcgtgggcactctat
intron_stripe        tcccaagttctgacatcccagtggaacagaagttgcctccagaaatcgtgggcactctat
transposon_amel      ------------------------------------------------------------
                                                                                 

intron_WT            cactggatgtttttagacccgtgatggcgaacctatggcatgcgtgccacaggtggcacg
intron_stripe        cactggatgtttttagacccgtgatggcgaacctatggcatgcgtgccacaggtggcacg
transposon_amel      ------------------------------------------------------------
                                                                                 

intron_WT            cagagccctatcggtgggcacacaagctcagctccggcgcgcatgcacacggcggccagc
intron_stripe        cagagccctatcggtgggcacacaagctcagctccggcgcacatgcacacgccggccagc
transposon_amel      ------------------------------------------------------------
                                                                                 

intron_WT            tgatttttgtgccttctgggccccctggaagtcggcaaacaggccgtttccggcctccag
intron_stripe        tgatttttgtgccttctgggccccctggaagtcggcaaacaggccgtttccggcctccag
transposon_amel      ------------------------------------------------------------
                                                                                 

intron_WT            agggcctcccggtgggtggggaagaccgttttcgccctccccaggctcctagaaacgctc
intron_stripe        agggcctcccggtgggtggggaagaccgttttcgccctccccaggctcctagaaacgctc
transposon_amel      ------------------------------------------------------------
                                                                                 

intron_WT            tggagcctggggagggtgaaaaatgggcctaccgggcccaccgtgccatcgcgtgccaaa
intron_stripe        tggagcctggggagggtgaaaaatgggcctaccgggcccaccgtgccatcgcgtgccaaa
transposon_amel      ------------------------------------------------------------
                                                                                 

intron_WT            agcgggggaaacgtggggtgggttcgcgcacacatgtgcagggtggggygcatagaatta
intron_stripe        agcgggggaaacgtggggtgggttcgcgcacacatgtgcagggtggggcgcatagaatta
transposon_amel      ------------------------------------------------------------
                                                                                 

intron_WT            tgggtgtgggcacgcacgggcgcgactcccccgggctccccccacttttggcccacratg
intron_stripe        tgggtgtgggcacgcatgtgcgcgactcccccaggctccccccacttttggcccacgatg
transposon_amel      ------------------------------------------------------------
                                                                                 

intron_WT            gcaaaaaggttagccatcactggtctagacagtcacttctctgaaatggtataaggtctc
intron_stripe        gcaaaaaggttagccatcactggtctagacagtcacttctctgaaatggtataaggtctc
transposon_amel      ------------------------------------------------------------
                                                                                 

intron_WT            ctgcttgagcaggcrggctggactagaagacctccaaggtcccttccagctcattcattc
intron_stripe        ctgcttgagcaggcaggctggactagaagacctccaaggtcccttccagctcattcattc
transposon_amel      ------------------------------------------------------------
                                                                                 

intron_WT            tatacattcgtttgctacctgcaatgaatcctgtagaaggttgatcatgcatgatgatat
intron_stripe        tatacattcgtttgctacctgcaatgaatcctgtagaaggttgatcatgcatgatgatat
transposon_amel      ------------------------------------------------------------
                                                                                 

intron_WT            ctgttctgacctaggcttcctgatacagtaaaagcacacaatgaatcccaaaaaccctat
intron_stripe        ctgttctgacctaggcttcctgatacagtaaaagcacacaatgaatcccaaaaaccctat
transposon_amel      ------------------------------------------------------------
                                                                                 

intron_WT            ttttttwwaaaaaaaattgatttatatgctgcccttctccggagactcaggacggcttac
intron_stripe        ttttttttaaaaaaaattgatttatatgctgcccttctccggagactcaggacggcttac
transposon_amel      ------------------------------------------------------------
                                                                                 

intron_WT            aatgckttaagcaatagccttcatccttttgtatatttatacaaagtcagcttattgccc
intron_stripe        aatgctttaagcaatagccttcatccttttgtatatttatacaaagtcagcttattgccc
transposon_amel      ------------------------------------------------------------
                                                                                 

intron_WT            ccacaawctgrgtcctcaatttacctaccttagaaaggatggaaggctgagtcraccttg
intron_stripe        ccacaaactgggtcctcaatttacctaccttagaaaagatggaaggctgagtcaaccttg
transposon_amel      ------------------------------------------------------------
                                                                                 

intron_WT            agcctggggagattcgaacytgcagtaattgcaggcagctgaatgttaataacaggctat
intron_stripe        agcctggggagattcgaacttgcagtaattgcaggcagctgaatgttaataacaggctat
transposon_amel      ------------------------------------------------------------
                                                                                 

intron_WT            tagccagctgcgccaccaggcccccttttatttcaacggctgtgaattctgctcattcag
intron_stripe        tagccagctgcgccaccaggcccccttttatttcaacggctgtgaattctgctcattcag
transposon_amel      ------------------------------------------------------------
                                                                                 

intron_WT            agcctgttcattctcaatcggttcattcacagatgagtcccaaatagtttgtaaagagtc
intron_stripe        agcctgttcattctcaatcggttcattcacagatgagtcccaaatagtttgtaaagagtc
transposon_amel      ------------------------------------------------------------
                                                                                 

intron_WT            cracagaagtctgccacagttcttctgataaggctgataaacacccacctttatctccct
intron_stripe        caacagaagtctgccacagttcttctgataaggctgataaacacccacctttatctccct
transposon_amel      ------------------------------------------------------------
                                                                                 

intron_WT            tgacacgctgccaaagacctaactttgcaaggccacacagaacacagagtcaacacggag
intron_stripe        tgacacgctgccaaagacctaactttgcaaggccacacagaacacagagtcaacatggag
transposon_amel      ------------------------------------------------------------
                                                                                 

intron_WT            ctgctgtcttgaaaccggccagcaygaacaacagttgcttcctgcaaagg----------
intron_stripe        ctgctgtcttgaaaccggccagcacgaacaacagttgcttcctgcaaaggctcactgttg
transposon_amel      --------------------------------------------------atccctgttg
                                                                        ** *     

intron_WT            ------------------------------------------------------------
intron_stripe        ctagtttggttatcctggttaggcccatatataagagactgtaggctttcttgtaatagt
transposon_amel      ctagtttgattatcctggttaggcccatatataagagactgtaggctttcttgtaatagt
                                                                                 

intron_WT            ------------------------------------------------------------
intron_stripe        aatatttatttcttttcttcctcagGAACACAATTAGACAGGCACTAATCTGGGAGGAGC
transposon_amel      aatatttatttcttttcttcctcagGAACACAATTAGACAGGCACTAATCTGGGAGGAGC
                                                                                 

intron_WT            ------------------------------------------------------------
intron_stripe        AAGAACTTATATACAGAGAAGGCGGGGCTAATGgtaagtactaaccaatggtaagtgaca
transposon_amel      AAGAACTTATATACAGAGAAGGCGGGGCTAATGgtaagtactaaccaatggtaagtgaca
                                                                                 

intron_WT            ------------------------------------------------------------
intron_stripe        caatgacatcacacaatgacatataaacaagcacacatatttacagatatcaggttaggt
transposon_amel      caatgacatcacacaatgacatataaacaagcacacatatttacagatatcaggttaggt
                                                                                 

intron_WT            ------------------------------------------------------------
intron_stripe        attttcatctgtaacaaatccccctctaaaatacctaactaatggtgggttattaagatt
transposon_amel      attttcatctgtaacaaatccccctctaaaatacctaactaatggtgggttattaagatt
                                                                                 

intron_WT            ------------------------------------------------------------
intron_stripe        atatatgcacatcaagtttggaagtcaaatacatatgttgtttggttggcaatggcttag
transposon_amel      atatatgcacatcaagtttggaagtcaaatacatatgttgtttggttggcaatggcttag
                                                                                 

intron_WT            ------------------------------------------------------------
intron_stripe        tgaggatatcagcaatttgttcactagtattgcaatggatagctttaataaatcctatac
transposon_amel      tgaggatatcagcaatttgttcactagtattgcaatggatagctttaataaatcctatac
                                                                                 

intron_WT            ------------------------------------------------------------
intron_stripe        ttgacagttgtcttacatgtttatattttatatcgatatgtcgagatcgttgacctattg
transposon_amel      ttgacagttgtcttacatgtttatattttatatcgatatgtcgagatcgttgacctattg
                                                                                 

intron_WT            ------------------------------------------------------------
intron_stripe        cttcggaagctgatatatcaattgctgccttattgtcctcattgataataattggataaa
transposon_amel      cttcggaagctgatatatcaattgctgccttattgtcctcattgataataattggataaa
                                                                                 

intron_WT            ------------------------------------------------------------
intron_stripe        caggttcatcccacacattggttaacaagtcatcgaaccaagttagattgttgaccgctt
transposon_amel      caggttcatcccacacattggttaacaagtcatcgaaccaagttagattgttgaccgctt
                                                                                 

intron_WT            ------------------------------------------------------------
intron_stripe        tggataaacaaacatattcggcttccgctgtggaagtggcaattaaattctgtttgcctg
transposon_amel      tggataaacaaacatattcggcttccgctgtggaagtggcaattaaattctgtttgcctg
                                                                                 

intron_WT            ------------------------------------------------------------
intron_stripe        tgtaccagtgcaccgcacagccatttataagaaaaacatatccagaagtactttttctgg
transposon_amel      tgtaccagtgcaccgcacagccatttataagaaaaacatatccagaagtactttttctgg
                                                                                 

intron_WT            ------------------------------------------------------------
intron_stripe        tttttgaatcagtagcccaatcagcatcagcgtagcaggtcaaagttggtttttcagaaa
transposon_amel      tttttgaatcagtagcccaatcagcatcagcgtagcaggtcaaagttggtttttcagaaa
                                                                                 

intron_WT            ------------------------------------------------------------
intron_stripe        tgaatggttctaagaataagcacatatcaatgctagactttagatattttagaatcctct
transposon_amel      tgaatggttctaagaataagcacatatcaatgctagactttagatattttagaatcctct
                                                                                 

intron_WT            ------------------------------------------------------------
intron_stripe        taattccttcccagtggtatgagttaggattgcttacatgtcttgacaacaaatttacag
transposon_amel      taattccttcccagtggtatgagttaggattgcttacatgtcttgacaacaaatttacag
                                                                                 

intron_WT            ------------------------------------------------------------
intron_stripe        caagggtgatatcaggcctggtccaattagatatgtataataaggacccaataattgatc
transposon_amel      caagggtgatatcaggcctggtccaattagatatgtataataaggacccaataattgatc
                                                                                 

intron_WT            ------------------------------------------------------------
intron_stripe        gatataacgtgttatccttgaatggttcgtactcattatacacattcctataaaaatcag
transposon_amel      gatataacgtgttatccttgaatggttcgtactcattatacacattcctataaaaatcag
                                                                                 

intron_WT            ------------------------------------------------------------
intron_stripe        ttgacataggagtatcacaaatttttgaattaattaaattacatttttgtatgagttcca
transposon_amel      ttgacataggagtatcacaaatttttgaattaattaaattacatttttgtatgagttcca
                                                                                 

intron_WT            ------------------------------------------------------------
intron_stripe        taatcttgtctttctgagataatttgaaccccttatctgttttgtcaatttggactccta
transposon_amel      taatcttgtctttctgagataatttgaaccccttatctgttttgtcaatttggactccta
                                                                                 

intron_WT            ------------------------------------------------------------
intron_stripe        gatacttatttacctttcctaatatttttaagttgaaatttttgcctagttgttcagcga
transposon_amel      gatacttatttacctttcctaatatttttaagttgaaatttttgcctagttgttcagcga
                                                                                 

intron_WT            ------------------------------------------------------------
intron_stripe        aattatcacatttaattttgtcgtgtccaaaatacaatatatcatcaacataaatcaaaa
transposon_amel      aattatcacatttaattttgtcgtgtccaaaatacaatatatcatcaacataaatcaaaa
                                                                                 

intron_WT            ------------------------------------------------------------
intron_stripe        catattcaatagaatcattatttttttttgtgaaaaaacaaaaatcagatgaagtagcta
transposon_amel      catattcaatagaatcattatttttttttgtgaaaaaacaaaaatcagatgaagtagcta
                                                                                 

intron_WT            ------------------------------------------------------------
intron_stripe        caaaacccatatttttaagtatctttgataagcactcataccaccgcttaccggactgtt
transposon_amel      caaaacccatatttttaagtatctttgataagcactcataccaccgcttaccggactgtt
                                                                                 

intron_WT            ------------------------------------------------------------
intron_stripe        ttagtccataaaggctcttgtttaatagccaaatttctcccttttttgtatcctttcctg
transposon_amel      ttagtccataaaggctcttgtttaatagccaaatttctcccttttttgtatcctttcctg
                                                                                 

intron_WT            ------------------------------------------------------------
intron_stripe        ggggtgctttcacataaatttctttatctagatcagcgtgcagataggctgtctgcacgt
transposon_amel      ggggtgctttcacataaatttctttatctagatcagcgtgcagataggctgtctgcacgt
                                                                                 

intron_WT            ------------------------------------------------------------
intron_stripe        caaattgatatacttccagatttaagatagaagctaacactagtgctgttttcacgcttt
transposon_amel      caaattgatatacttccagatttaagatagaagctaacactagtgctgttttcacgcttt
                                                                                 

intron_WT            ------------------------------------------------------------
intron_stripe        ctgatctaacggttggggaataagtgtcttcatagtcatccggaaatctttgggcaaagc
transposon_amel      ctgatctaacggttggggaataagtgtcttcatagtcatccggaaatctttgggcaaagc
                                                                                 

intron_WT            ------------------------------------------------------------
intron_stripe        cttgagccaccaacctggctttgtataggaatttaccatcctctagctccttgattttat
transposon_amel      cttgagccaccaacctggctttgtataggaatttaccatcctctagctccttgattttat
                                                                                 

intron_WT            ------------------------------------------------------------
intron_stripe        agatccacctagtgccaataggggatttctcagtgggcaggtctgttggtgtatatacat
transposon_amel      agatccacctagtgccaataggggatttctcagtgggcaggtctgttggtgtatatacat
                                                                                 

intron_WT            ------------------------------------------------------------
intron_stripe        ttagttctctcaaactgtccatctcttttttcattgcttcctcccacttacttttttctt
transposon_amel      ttagttctctcaaactgtccatctcttttttcattgcttcctcccacttacttttttctt
                                                                                 

intron_WT            ------------------------------------------------------------
intron_stripe        ctaggggtagcttaagtatgtcatcatatgtgttaggagtcaggtgtttagcttggatag
transposon_amel      ctaggggtagcttaagtatgtcatcatatgtgttaggagtcaggtgtttagcttggatag
                                                                                 

intron_WT            ------------------------------------------------------------
intron_stripe        acagtacgtaatcatctaatcttttaggaattatgcccctattggatctaatgggcctat
transposon_amel      acagtacgtaatcatctaatcttttaggaattatgcccctattggatctaatgggcctat
                                                                                 

intron_WT            ------------------------------------------------------------
intron_stripe        tctggggatgttcatcgctatgcatatacttagcttctttttcggttaattgatctactt
transposon_amel      tctggggatgttcatcgctatgcatatacttagcttctttttcggttaattgatctactt
                                                                                 

intron_WT            ------------------------------------------------------------
intron_stripe        tcaaagtggggtgtccttttttccattcatcattaactattactgggcatttgattctgt
transposon_amel      tcaaagtggggtgtccttttttccattcatcattaactattactgggcatttgattctgt
                                                                                 

intron_WT            ------------------------------------------------------------
intron_stripe        tagtagatgtggatttggggttcgtatctgatgtgtgatgttttgcgtgcgtgtgtgtaa
transposon_amel      tagtagatgtggatttggggttcgtatctgatgtgtgatgttttgcgtgcgtgtgtgtaa
                                                                                 

intron_WT            ------------------------------------------------------------
intron_stripe        tattttttgattctgggtaaatttcattgagatgtaattttgaccagttcatgtgttcat
transposon_amel      tattttttgattctgggtaaatttcattgagatgtaattttgaccagttcatgtgttcat
                                                                                 

intron_WT            ------------------------------------------------------------
intron_stripe        gaaacacggcagatctggatacaatgaagtgattatttttatcaatgaagcgatatccct
transposon_amel      gaaacacggcagatctggatacaatgaagtgattatttttatcaatgaagcgatatccct
                                                                                 

intron_WT            ------------------------------------------------------------
intron_stripe        tggttcctgattcgtaccccataaatatcagtcttttggatactttctctcctttgcgtc
transposon_amel      tggttcctgattcgtaccccataaatatcagtcttttggatactttctctcctttgcgtc
                                                                                 

intron_WT            ------------------------------------------------------------
intron_stripe        ttaactgtgagggcacatatacatcagcagatacaccaaatacgtgtaaatgcccaattt
transposon_amel      ttaactgtgagggcacatatacatcagcagatacaccaaatacgtgtaaatgcccaattt
                                                                                 

intron_WT            ------------------------------------------------------------
intron_stripe        ttggtttccttccatacatgagttcgtatggggtcttattgattgtactggaccataagc
transposon_amel      ttggtttccttccatacatgagttcgtatggggtcttattgattgtactggaccataagc
                                                                                 

intron_WT            ------------------------------------------------------------
intron_stripe        gatttatagtgtaattggaataattaagggcttcagcccagaatgactggtttaaaccag
transposon_amel      gatttatagtgtaattggaataattaagggcttcagcccagaatgactggtttaaaccag
                                                                                 

intron_WT            ------------------------------------------------------------
intron_stripe        catcatctaacacacatttaaccatggtttgtagcaaaccattcttcctttcagagactc
transposon_amel      catcatctaacacacatttaaccatggtttgtagcaaaccattcttcctttcagagactc
                                                                                 

intron_WT            ------------------------------------------------------------
intron_stripe        cattttggaatggggaaaatggacaagatttaaagtgcaatattccttgtgattttagcc
transposon_amel      cattttggaatggggaaaatggacaagatttaaagtgcaatattccttgtgattttagcc
                                                                                 

intron_WT            ------------------------------------------------------------
intron_stripe        aaattgaaaattcgttggataggaattccgaccccctgtcagtcattatttgtttgattt
transposon_amel      aaattgaaaattcgttggataggaattccgaccccctgtcagtcattatttgtttgattt
                                                                                 

intron_WT            ------------------------------------------------------------
intron_stripe        tggtattgtattgtgtttctaccattttaaagaactccttaaattttttgaaaacctcac
transposon_amel      tggtattgtattgtgtttctaccattttaaagaactccttaaattttttgaaaacctcac
                                                                                 

intron_WT            ------------------------------------------------------------
intron_stripe        ttttgtggttaagggtgtatacaaaaccaaatctactatagtcatcgactatggtcagga
transposon_amel      ttttgtggttaagggtgtatacaaaaccaaatctactatagtcatcgactatggtcagga
                                                                                 

intron_WT            ------------------------------------------------------------
intron_stripe        agtatctttttttgtatttaattgaaggttttaatgggcctactacatccatatgaatta
transposon_amel      agtatctttttttgtatttaattgaaggttttaatgggcctactacatccatatgaatta
                                                                                 

intron_WT            ------------------------------------------------------------
intron_stripe        gttgaaaggttgattgtgtggtgcgggtggcttttttgggttttggcttgtttttaattt
transposon_amel      gttgaaaggttgattgtgtggtgcgggtggcttttttgggttttggcttgtttttaattt
                                                                                 

intron_WT            ------------------------------------------------------------
intron_stripe        tggaagaattgcatacagagcattctaagtaatttttacagttctttatttttaaatctt
transposon_amel      tggaagaattgcatacagagcattctaagtaatttttacagttctttatttttaaatctt
                                                                                 

intron_WT            ------------------------------------------------------------
intron_stripe        cggaacactctaacatttttcgtatgactggaaagctcgcgtgtcctagctttctgtgga
transposon_amel      cggaacactctaacatttttcgtatgactggaaagctcgcgtgtcctagctttctgtgga
                                                                                 

intron_WT            ------------------------------------------------------------
intron_stripe        gtaagtgactacaattatcgtgaataggttttccattgtttaaattttcagacatattag
transposon_amel      gtaagtgactacaattatcgtgaataggttttccattgtttaaattttcagacatattag
                                                                                 

intron_WT            ------------------------------------------------------------
intron_stripe        tatcagtgtttgatgcattcttatcattattttcatcatggctatctgaatttggttttt
transposon_amel      tatcagtgtttgatgcattcttatcattattttcatcatggctatctgaatttggttttt
                                                                                 

intron_WT            ------------------------------------------------------------
intron_stripe        tgtttcttaattgatagtttgcatagactagttcgttatcttgtggcagtaggtatgtta
transposon_amel      tgtttcttaattgatagtttgcatagactagttcgttatcttgtggcagtaggtatgtta
                                                                                 

intron_WT            ------------------------------------------------------------
intron_stripe        gtccatcatttgtaaatagtttacctatgtttctgttgttcttagtcatgaatacctttc
transposon_amel      gtccatcatttgtaaatagtttacctatgtttctgttgttcttagtcatgaatacctttc
                                                                                 

intron_WT            ------------------------------------------------------------
intron_stripe        cacctctgaaagtggtttctattgcattgtctaagcttaactttagggttgccaatatgt
transposon_amel      cacctctgaaagtggtttctattgcattgtctaagcttaactttagggttgccaatatgt
                                                                                 

intron_WT            ------------------------------------------------------------
intron_stripe        tatttggaatttcgggcacaaatagtaccccctctatttttcctataccttttatatgcg
transposon_amel      tatttggaatttcgggcacaaatagtaccccctctatttttcctataccttttatatgcg
                                                                                 

intron_WT            ------------------------------------------------------------
intron_stripe        tgtctcctattcctctcactaggactctattttggtttgctactttaatataatatttct
transposon_amel      tgtctcctattcctctcactaggactctattttggtttgctactttaatataatatttct
                                                                                 

intron_WT            ------------------------------------------------------------
intron_stripe        tttcagtgaagttacttaatatttctctattatgagttgtatggcatgtggctcctgaat
transposon_amel      tttcagtgaagttacttaatatttctctattatgagttgtatggcatgtggctcctgaat
                                                                                 

intron_WT            ------------------------------------------------------------
intron_stripe        ctatgagccaggtgttgagtgaatcagatatcaaagtgttattatttcttattccatata
transposon_amel      ctatgagccaggtgttgagtgaatcagatatcaaagtgttattatttcttattccatata
                                                                                 

intron_WT            ------------------------------------------------------------
intron_stripe        gtgatcctttcttattttctctagggttatttctgtatgtttgtctttctctagagtgtg
transposon_amel      gtgatcctttcttattttctctagggttatttctgtatgtttgtctttctctagagtgtg
                                                                                 

intron_WT            ------------------------------------------------------------
intron_stripe        gtgattctcttctcttatacctgtaatctggggaggttctgtctaaaaagtgtattcttc
transposon_amel      gtgattctcttctcttatacctgtaatctggggaggttctgtctaaaaagtgtattcttc
                                                                                 

intron_WT            ------------------------------------------------------------
intron_stripe        tatccttgtgtttatatgagtcactgtatcctatattcttgggacagtctctactctgat
transposon_amel      tatccttgtgtttatatgagtcactgtatcctatattcttgggacagtctctactctgat
                                                                                 

intron_WT            ------------------------------------------------------------
intron_stripe        gtctttcagatccacatgtgagacattcatgtgggtatctgtctctggccctgaaatcag
transposon_amel      gtctttcagatccacatgtgagacattcatgtgggtatctgtctctggccctgaaatcag
                                                                                 

intron_WT            ------------------------------------------------------------
intron_stripe        tccttctttgatttctaccttctctttgttgtgtatatcgctctcttctaagtctatctt
transposon_amel      tccttctttgatttctaccttctctttgttgtgtatatcgctctcttctaagtctatctt
                                                                                 

intron_WT            ------------------------------------------------------------
intron_stripe        cagtaataagcttattggtaaggttttctaaagtaatttgctctatacttaggttatcta
transposon_amel      cagtaataagcttattggtaaggttttctaaagtaatttgctctatacttaggttatcta
                                                                                 

intron_WT            ------------------------------------------------------------
intron_stripe        ttagtgtaatgtagttatcccagctgtgatctagtgagttaattataatgcttttcatgg
transposon_amel      ttagtgtaatgtagttatcccagctgtgatctagtgagttaattataatgcttttcatgg
                                                                                 

intron_WT            ------------------------------------------------------------
intron_stripe        tgttgtcagaaatggtttctcccctttgaataaggtctgctcttacagcgtttaaattca
transposon_amel      tgttgtcagaaatggtttctcccctttgaataaggtctgctcttacagcgtttaaattca
                                                                                 

intron_WT            ------------------------------------------------------------
intron_stripe        agatatgctcactcatggatgtatcatgttttagtttggcagaatagaattccctagaga
transposon_amel      agatatgctcactcatggatgtatcatgttttagtttggcagaatagaattccctagaga
                                                                                 

intron_WT            ------------------------------------------------------------
intron_stripe        tttttgtggtagtggctacatttttgctatagaacagtctgaataatttttgatatactt
transposon_amel      tttttgtggtagtggctacatttttgctatagaacagtctgaataatttttgatatactt
                                                                                 

intron_WT            ------------------------------------------------------------
intron_stripe        caaatacagttaaattatgctctatactggggagtatacttggggaaatagaaacaatta
transposon_amel      caaatacagttaaattatgctctatactggggagtatacttggggaaatagaaacaatta
                                                                                 

intron_WT            ------------------------------------------------------------
intron_stripe        acatatagtatgctttgtggtggaggcagtctatttcataggtccaaggcttatttggtg
transposon_amel      acatatagtatgctttgtggtggaggcagtctatttcataggtccaaggcttatttggtg
                                                                                 

intron_WT            ------------------------------------------------------------
intron_stripe        ggttatcaataaaaaataaaacattttctttcatatatacaatctgtaaacactgatccc
transposon_amel      ggttatcaataaaaaataaaacattttctttcatatatacaatctgtaaacactgatccc
                                                                                 

intron_WT            ------------------------------------------------------------
intron_stripe        attccattaagttgcttccatctaatttcaattttataaagtctggaggtattgtccctg
transposon_amel      attccattaagttgcttccatctaatttcaattttataaagtctggaggtattgtccctg
                                                                                 

intron_WT            ------------------------------------------------------------
intron_stripe        agtgtagtgaggtgttattcatgtttagtagctgtccatgatttaagaccttagcatact
transposon_amel      agtgtagtgaggtgttattcatgtttagtagctgtccatgatttaagaccttagcatact
                                                                                 

intron_WT            ------------------------------------------------------------
intron_stripe        cacaataaggcctgggtatggtagatgtatgtctgtatttacttatctctatgttgcgct
transposon_amel      cacaataaggcctgggtatggtagatgtatgtctgtatttacttatctctatgttgcgct
                                                                                 

intron_WT            ------------------------------------------------------------
intron_stripe        gacttgtatttatgtttccttcttctttctttgcagGCTCGTTCTGGGCATGCTCAGTCC
transposon_amel      gacttgtatttatgtttccttcttctttctttgcagGCTCGTTCTGGGCATGCTCAGTCC
                                                                                 

intron_WT            ------------------------------------------------------------
intron_stripe        TCATTTTTCTCCAGCAGTCGATGAGGGAGGTTCCTGTGTCTGCAGCTCCTGGGGTGAAGT
transposon_amel      TCATTTTTCTCCAGCAGTCGATGAGGGAGGTTCCTGTGTCTGCAGCTCCTGGGGTGAAGT
                                                                                 

intron_WT            ------------------------------------------------------------
intron_stripe        CCCAGACGGCCTTCTGTTGCTCTGCTTTGTTTCCGGAGGGCCTCTGGTGACTGAAGAATG
transposon_amel      CCCAGACGGCCTTCTGTTGCTCTGCTTTGTTTCCGGAGGGCCTCTGGTGACTGAAGAATG
                                                                                 

intron_WT            ------------------------------------------------------------
intron_stripe        CCTGGGGTGCTGCTCTGCTCATCGGGGAGTCTTCTCTGAGGTCGTCAGTAAGTGGAGCTT
transposon_amel      CCTGGGGTGCTGCTCTGCTCATCGGGGAGTCTTCTCTGAGGTCGTCAGTAAGTGGAGCTT
                                                                                 

intron_WT            ------------------------------------------------------------
intron_stripe        GAGGCGGGCCGCCATTGCCAATGGAGCCGGGTTGTTCAGGGAGCTGCTCTTCAGTAGgta
transposon_amel      GAGGCGGGCCGCCATTGCCAATGGAGCCGGGTTGTTCAGGGAGCTGCTCTTCAGTAGgta
                                                                                 

intron_WT            ------------------------------------------------------------
intron_stripe        agtatgattgccagcttgtctttcttcgggtggctaggcctttctttagacagtctattt
transposon_amel      agtatgattgccagcttgtctttcttcgggtggctaggcctttctttagacagtctattt
                                                                                 

intron_WT            ------------------------------------------------------------
intron_stripe        ctttttggcctttggtagatggtagtttagaattttctatttcattttctggttgtttgt
transposon_amel      ctttttggcctttggtagatggtagtttagaattttctatttcattttctggttgtttgt
                                                                                 

intron_WT            ------------------------------------------------------------
intron_stripe        ttggtattgttagtttagtcccgagtgctgcagttagcacctgtatagcattgtctattt
transposon_amel      ttggtattgttagtttagtcccgagtgctgcagttagcacctgtatagcattgtctattt
                                                                                 

intron_WT            ------------------------------------------------------------
intron_stripe        ctacttcagtaggttgagctttgttttgtttaaataattgttttttatttgtttttggac
transposon_amel      ctacttcagtaggttgagctttgttttgtttaaataattgttttttatttgtttttggac
                                                                                 

intron_WT            ------------------------------------------------------------
intron_stripe        tcgggtaatcatcttcttggtaggttttgttttttatttcgtagtttgaggtttggaatt
transposon_amel      tcgggtaatcatcttcttggtaggttttgttttttatttcgtagtttgaggtttggaatt
                                                                                 

intron_WT            ------------------------------------------------------------
intron_stripe        cttttagtaattggtcaggcattttagaggtattaggtgggtaagatggctgccatgaaa
transposon_amel      cttttagtaattggtcaggcattttagaggtattaggtgggtaagatggctgccatgaaa
                                                                                 

intron_WT            ------------------------------------------------------------
intron_stripe        aaggcgggaagctgtcgccatctttggtgtcatttttgaagtcaggggttgaatttctta
transposon_amel      aaggcgggaagctgtcgccatctttggtgtcatttttgaagtcaggggttgaatttctta
                                                                                 

intron_WT            ------------------------------------------------------------
intron_stripe        ccttgcagttttcttgtttgttattttcgttatctgctgctgttccgtggtcgtttatta
transposon_amel      ccttgcagttttcttgtttgttattttcgttatctgctgctgttccgtggtcgtttatta
                                                                                 

intron_WT            ------------------------------------------------------------
intron_stripe        tgctgcggattttcacaagcagatttgattcagctgtagttgtttctattaattctagta
transposon_amel      tgctgcggattttcacaagcagatttgattcagctgtagttgtttctattaattctagta
                                                                                 

intron_WT            ------------------------------------------------------------
intron_stripe        tttttctttttacctcatcttctttgtttggtgttagcagttcattttcttgtaattgcg
transposon_amel      tttttctttttacctcatcttctttgtttggtgttagcagttcattttcttgtaattgcg
                                                                                 

intron_WT            ------------------------------------------------------------
intron_stripe        tttgtttcttaatattttcaagtggtgtatatttgtcaggagttagttgagctgccattc
transposon_amel      tttgtttcttaatattttcaagtggtgtatatttgtcaggagttagttgagctgccattc
                                                                                 

intron_WT            ------------------------------------------------------------
intron_stripe        ttttcgttatgtatctggtggcaggtcttcttttgtcgttatgtgagtcttgcatcttta
transposon_amel      ttttcgttatgtatctggtggcaggtcttcttttgtcgttatgtgagtcttgcatcttta
                                                                                 

intron_WT            ------------------------------------------------------------
intron_stripe        tgttcggttgggcctaccaaaccatcctcttgctaccaatttgttgctagtttggttatc
transposon_amel      tgttcggttgggcctaccaaaccatcctcttgctaccaatttgttgctagtttggttatc
                                                                                 

intron_WT            ------------------------------------------------------------
intron_stripe        ctggttaggcccatatataagagactgtaggctttcttgtaatagtaatatttatttctt
transposon_amel      ctggttaggcccatatataagagactgtaggctttcttgtaatagtaatatttatttctt
                                                                                 

intron_WT            ------------------------------------------------------------
intron_stripe        ttcttcctcagGAACACAATTAGACAGGCACTAATCTGGGAGGAGCAAGAACTTATATAC
transposon_amel      ttcttcctcagGAACACAATTAGACAGGCACTAATCTGGGAGGAGCAAGAACTTATATAC
                                                                                 

intron_WT            ------------------------------------------------------------
intron_stripe        AGAGAAGGCGGGGCTAATggtaagtactaaccaatggtaagtgacacaatgacatcacac
transposon_amel      AGAGAAGGCGGGGCTAATggtaagtactaaccaatggtaagtgacacaatgacatcacac
                                                                                 

intron_WT            ------------------------------------------------------------
intron_stripe        aatgacatataaacaagcacacatatttacagatatcaggttaggtattttcatctgtaa
transposon_amel      aatgacatataaacaagcacacatatttacagatatcaggttaggtattttcatctgtaa
                                                                                 

intron_WT            --ctcacgtgcctttgmtcctcctttatgtcttatgggaggggccaatcatctccaagcc
intron_stripe        cactcacgtgcctttgatcctcctttatgtcttatgggaggggccaatcatctccaagcc
transposon_amel      ca----------------------------------------------------------
                                                                                 

intron_WT            ctactcccgagtcgtcccttttgttttaactgttcttgccttctggcacctctgcgcatg
intron_stripe        ctactcccgagtcgtcccttttgttttaactgttcttgccttctggcacctctgcgcatg
transposon_amel      ------------------------------------------------------------
                                                                                 

intron_WT            cgcgcactgggaacaggcttcccctgttcctctgcctctctgacgtcagactctggaggc
intron_stripe        cgtgcactgggaacaggctctccctgttcctctgcctctctgacgtcagactctggaggc
transposon_amel      ------------------------------------------------------------
                                                                                 

intron_WT            tcyggagtcagcacataactcccagatggccctggcccactctctgcctccgacgcagag
intron_stripe        tccggagtcagcacataactcccagatggccctggcccactctctgcctccgacgcagag
transposon_amel      ------------------------------------------------------------
                                                                                 

intron_WT            ccctcgtccgaaccttccccagactccaggattggcccatgttcctccccagcctcctca
intron_stripe        ccctcgtccgaaccttccccagactccaggattggcccatgttcctccccagcctcctca
transposon_amel      ------------------------------------------------------------
                                                                                 

intron_WT            ctgtccaactctgcaggctgccggcggaccacaatatcttccaactctatgatcttgtga
intron_stripe        ctgtccaactctgcaggctgcaggcggaccacaatatcttccaactctatgatcttgtga
transposon_amel      ------------------------------------------------------------
                                                                                 

intron_WT            atcttctttccaaggctgtttaatccagctgccttatcagctcccataactggacacact
intron_stripe        atcttctttccaaggctgtttaatccagctgccttatcagctcccataactggacacact
transposon_amel      ------------------------------------------------------------
                                                                                 

intron_WT            gcgcatggaatcattgattgagatgggcggcggcagaaactgaatggatcaggggtgggc
intron_stripe        gcgcatggaatcattgattgagatgggcggcggcagaaactgaatggatcagaggtgggc
transposon_amel      ------------------------------------------------------------
                                                                                 

intron_WT            aactgtggcccttttacaacctgtggacttcaactcccagaattcctgagccagccaagc
intron_stripe        aactgtggcccttttacaacctgtggacttcaactctcagaattcctaagccagccaagc
transposon_amel      ------------------------------------------------------------
                                                                                 

intron_WT            tggctcaggaattctgggagttgaagtccacaggttgtaaaagggccacagttgcccacc
intron_stripe        tggctcaggaattctgggagttgaagtnnnnnnnnnnnnnnnnnnnnnnnnnnnnnnnnn
transposon_amel      ------------------------------------------------------------
                                                                                 

intron_WT            cctggaatagataaataaataaacataaaaactttgagagtrtttgggccctagcaacgt
intron_stripe        nnnnnnnnnnnnnnnnnnnnnnnnnnnnnnnnnnnnnnnnnnnnnnnnnnnnnnnnnnnn
transposon_amel      ------------------------------------------------------------
                                                                                 

intron_WT            tctgccgatcttgctaacttttccttcctccctttcctgtattcag
intron_stripe        nnnnnnnnnnnnnnnnnnnnnnnnnnnnnnnnnnnnnnnnnnnnnn
transposon_amel      ----------------------------------------------
